# Supplementary material for: Lava dome cycles reveal rise and fall of magma column at Popocatépetl volcano
Source: Nat Commun. 2023 Jun 5;14:3254. doi: 10.1038/s41467-023-38386-9 (PMC10241900; doi:10.1038/s41467-023-38386-9)
Supplement: Supplementary file 4 — Supplementary Data 1 [file 41467_2023_38386_MOESM4_ESM.xlsx]

## Sheet: depth-TSX
date	crater depth (TSX max) [m]	crater depth (TSX median) [m]	crater depth (TSX slice rows) [m]
2012-02-23 12:28:15	-13.74	-8.83	[-2.62, -5.23, -3.92, -1.96, -2.62, -1.96, -3.27, -4.58, -7.85, -7.85, -9.16, -9.81, -9.16, -9.16, -7.85, -6.54, -5.23, -5.89, -5.89, -5.89, -5.23, -5.89, -6.54, -5.23, -4.58, -3.92, -3.92, -7.2, -9.16, -8.5, -7.2, -9.16, -7.2, -7.2, -7.85, -8.5, -9.81, -10.47, -10.47, -11.12, -12.43, -12.43, -11.12, -13.74, -13.08, -11.12, -12.43, -11.12, -11.12, -11.77, -11.12, -13.08, -11.12, -9.81, -9.81, -9.…
2012-03-05 12:28:16	-17.66	-8.5	[-3.27, -3.92, -2.62, -3.92, -3.27, -2.62, -2.62, -3.27, -3.27, -3.92, -2.62, -6.54, -7.85, -9.16, -10.47, -11.12, -8.5, -7.85, -7.85, -5.23, -4.58, -5.23, -6.54, -7.2, -5.89, -5.89, -7.2, -7.85, -7.2, -9.16, -7.2, -8.5, -8.5, -9.81, -9.81, -11.12, -10.47, -9.81, -7.2, -7.2, -11.12, -15.7, -17.66, -17.66, -15.04, -15.04, -13.74, -11.77, -11.77, -11.77, -11.77, -12.43, -11.12, -9.81, -9.16, -9.16,…
2012-03-16 12:28:16	-15.7	-9.81	[-7.85, -7.2, -7.85, -4.58, -3.92, -2.62, -3.92, -5.89, -8.5, -8.5, -8.5, -9.16, -10.47, -10.47, -9.16, -8.5, -7.2, -9.81, -9.16, -10.47, -11.77, -10.47, -9.16, -8.5, -9.16, -10.47, -8.5, -11.12, -11.77, -9.81, -9.16, -11.12, -9.81, -10.47, -9.81, -9.81, -11.77, -9.81, -9.16, -9.16, -11.77, -11.12, -10.47, -13.74, -15.7, -15.04, -15.04, -15.04, -13.08, -10.47, -9.16, -9.16, -10.47, -11.12, -9.16,…
2012-03-27 12:28:17	-17.01	-10.47	[-0.0, -0.65, -2.62, -3.27, -7.2, -8.5, -9.16, -9.81, -11.12, -10.47, -9.81, -10.47, -10.47, -9.81, -9.81, -11.12, -14.39, -15.04, -15.7, -12.43, -11.77, -11.77, -11.12, -10.47, -9.16, -7.85, -6.54, -7.2, -7.85, -10.47, -11.12, -11.12, -9.81, -11.12, -10.47, -11.77, -10.47, -9.16, -10.47, -11.77, -12.43, -13.74, -15.04, -17.01, -17.01, -17.01, -15.7, -13.74, -13.08, -12.43, -12.43, -11.77, -9.81,…
2012-04-07 12:28:17	-10.47	-7.2	[-0.0, -0.0, -0.0, -0.0, -0.0, -0.0, -0.0, -0.0, -0.0, -1.31, -2.62, -3.92, -4.58, -5.89, -6.54, -6.54, -7.2, -7.85, -7.85, -7.85, -7.85, -7.2, -7.2, -7.85, -7.2, -7.2, -6.54, -7.2, -7.2, -7.2, -5.23, -3.92, -2.62, -3.27, -3.27, -3.92, -4.58, -4.58, -4.58, -3.92, -3.92, -5.89, -8.5, -9.81, -10.47, -10.47, -10.47, -9.81, -10.47, -10.47, -9.81, -9.16, -9.16, -9.81, -9.81, -9.16, -9.16, -9.16, -8.5,…
2012-04-18 12:28:17	-12.43	0	[-9.81, -11.77, -11.77, -11.77, -12.43, -12.43, -11.77, -11.77, -11.12, -11.12, -10.47, -11.12, -11.12, -11.12, -10.47, -9.81, -7.85, -7.2, -6.54, -5.89, -5.23, -3.92, -2.62, -1.31, -0.65, -0.0, -0.0, -0.0, -0.0, -0.0, -0.0, -0.0, -0.0, -0.0, -0.0, -0.0, -0.0, -0.0, -0.0, -0.0, -0.0, -0.0, -0.0, -0.0, -0.0, -0.0, -0.0, -0.0, -0.0, -0.0, -0.0, -0.0, -0.0, -0.0, -0.0, -0.0, -0.0, -0.0, -0.0, -0.0]
2012-05-10 12:28:19	-10.47	-3.6	[-7.85, -8.5, -9.16, -9.16, -9.16, -9.16, -9.16, -7.85, -5.89, -5.23, -5.23, -3.92, -3.92, -3.27, -2.62, -3.27, -3.92, -4.58, -4.58, -4.58, -4.58, -3.27, -1.96, -0.65, -1.31, -2.62, -4.58, -5.23, -5.23, -4.58, -1.96, -0.0, -0.0, -0.0, -0.0, -0.0, -0.0, -0.0, -0.0, -0.0, -0.0, -0.0, -0.0, -0.0, -0.0, -1.31, -6.54, -7.85, -8.5, -9.16, -9.81, -10.47, -7.85, -3.92, -1.31, -0.0, -0.0, -0.0, -0.0, -0.0]
2012-05-21 12:28:19	0	0	[-0.0, -0.0, -0.0, -0.0, -0.0, -0.0, -0.0, -0.0, -0.0, -0.0, -0.0, -0.0, -0.0, -0.0, -0.0, -0.0, -0.0, -0.0, -0.0, -0.0, -0.0, -0.0, -0.0, -0.0, -0.0, -0.0, -0.0, -0.0, -0.0, -0.0, -0.0, -0.0, -0.0, -0.0, -0.0, -0.0, -0.0, -0.0, -0.0, -0.0, -0.0, -0.0, -0.0, -0.0, -0.0, -0.0, -0.0, -0.0, -0.0, -0.0, -0.0, -0.0, -0.0, -0.0, -0.0, -0.0, -0.0, -0.0, -0.0, -0.0]
2012-07-04 12:28:21	-12.43	0	[-0.0, -0.0, -0.0, -0.0, -0.0, -0.0, -0.0, -0.0, -0.0, -0.0, -0.0, -0.0, -0.0, -0.0, -0.0, -0.0, -0.0, -0.0, -0.0, -0.0, -0.0, -0.0, -0.0, -0.0, -0.0, -0.0, -0.0, -0.0, -0.0, -0.0, -0.0, -0.0, -0.0, -0.0, -0.0, -0.0, -0.0, -0.0, -0.0, -0.0, -0.0, -0.0, -0.0, -0.0, -1.96, -4.58, -5.89, -6.54, -6.54, -6.54, -7.85, -7.2, -7.2, -10.47, -12.43, -11.77, -9.81, -7.2, -6.54, -6.54]
2012-08-28 12:28:23	-11.12	-1.31	[-1.96, -1.96, -1.96, -1.31, -0.65, -0.0, -0.0, -0.0, -0.65, -1.31, -1.31, -1.31, -0.0, -0.0, -0.0, -0.0, -0.0, -0.0, -0.0, -0.0, -0.0, -0.0, -0.0, -0.0, -0.0, -0.0, -0.0, -0.0, -0.0, -0.0, -0.0, -0.0, -0.0, -0.0, -0.0, -1.31, -1.96, -2.62, -2.62, -3.27, -3.27, -3.27, -3.92, -4.58, -5.23, -5.89, -7.2, -7.2, -8.5, -9.16, -9.81, -9.16, -9.81, -10.47, -11.12, -10.47, -11.12, -10.47, -9.16, -8.5]
2012-09-08 12:28:24	-5.23	0	[-0.0, -0.0, -0.0, -2.62, -4.58, -2.62, -0.65, -0.0, -0.0, -0.0, -0.0, -0.0, -0.0, -0.0, -0.0, -0.0, -0.0, -0.0, -0.65, -1.31, -1.96, -2.62, -3.27, -3.27, -1.96, -1.96, -0.0, -0.0, -0.0, -0.0, -0.0, -0.0, -0.0, -0.0, -0.0, -0.0, -0.0, -0.0, -0.0, -0.0, -0.0, -0.0, -0.0, -0.0, -0.0, -0.0, -0.0, -0.0, -0.0, -0.0, -0.0, -0.65, -1.96, -2.62, -3.27, -4.58, -4.58, -4.58, -4.58, -5.23]
2012-09-19 12:28:24	-9.16	-3.92	[-6.54, -6.54, -7.85, -8.5, -9.16, -9.16, -8.5, -7.85, -7.2, -6.54, -6.54, -5.89, -5.89, -5.89, -5.89, -6.54, -6.54, -6.54, -6.54, -5.89, -5.89, -5.89, -5.89, -5.23, -4.58, -4.58, -3.92, -3.92, -4.58, -3.92, -3.92, -3.92, -3.92, -3.92, -4.58, -3.92, -3.92, -3.92, -3.27, -3.27, -2.62, -2.62, -2.62, -2.62, -2.62, -2.62, -1.96, -2.62, -3.27, -2.62, -3.27, -3.27, -3.92, -3.92, -3.27, -2.62, -2.62, -2…
2012-09-30 12:28:24	-6.54	-3.92	[-0.65, -0.0, -2.62, -3.92, -5.23, -5.89, -5.89, -5.89, -5.89, -5.23, -5.89, -5.89, -5.89, -5.89, -6.54, -5.89, -5.23, -4.58, -5.23, -5.23, -5.23, -6.54, -5.89, -5.23, -4.58, -3.92, -3.92, -3.92, -3.27, -3.27, -3.27, -3.27, -3.27, -3.27, -3.92, -3.92, -3.92, -3.92, -3.27, -3.92, -3.27, -3.27, -3.27, -2.62, -3.27, -2.62, -3.27, -2.62, -2.62, -1.96, -2.62, -1.96, -2.62, -1.96, -2.62, -3.27, -3.27, …
2012-10-11 12:28:24	-6.54	0	[-6.54, -5.89, -3.27, -0.0, -0.0, -0.0, -0.0, -0.0, -0.0, -0.0, -0.0, -0.0, -0.0, -0.0, -0.0, -0.0, -0.0, -0.0, -0.0, -0.0, -0.0, -0.0, -0.0, -0.0, -0.0, -0.0, -0.0, -0.0, -0.0, -0.0, -0.0, -0.0, -0.0, -0.0, -1.31, -1.31, -3.92, -4.58, -5.23, -5.23, -5.23, -5.89, -5.89, -5.23, -5.23, -3.92, -1.31, -0.0, -0.0, -0.0, -2.62, -3.92, -3.92, -3.92, -4.58, -4.58, -5.89, -5.23, -2.62, -1.96]
2012-10-22 12:28:24	-13.74	-4.58	[-8.5, -8.5, -9.16, -11.12, -11.77, -11.12, -9.81, -10.47, -12.43, -13.08, -13.08, -13.74, -13.08, -13.74, -13.74, -13.08, -12.43, -12.43, -13.08, -13.74, -12.43, -13.08, -13.08, -11.12, -11.12, -10.47, -8.5, -5.89, -4.58, -4.58, -4.58, -4.58, -4.58, -4.58, -4.58, -4.58, -3.27, -3.27, -1.96, -1.96, -2.62, -2.62, -3.27, -3.92, -3.92, -2.62, -2.62, -2.62, -2.62, -2.62, -2.62, -1.96, -1.96, -3.27, -…
2012-11-02 12:28:24	-19.62	-5.56	[-10.47, -11.77, -11.12, -14.39, -16.35, -18.31, -19.62, -18.97, -15.04, -14.39, -14.39, -14.39, -14.39, -13.08, -12.43, -11.77, -10.47, -9.16, -9.16, -7.85, -7.85, -7.2, -6.54, -6.54, -7.2, -4.58, -0.0, -0.0, -0.0, -1.31, -1.31, -1.96, -1.96, -2.62, -2.62, -1.31, -0.0, -0.0, -0.0, -0.0, -0.0, -1.31, -1.96, -2.62, -3.92, -4.58, -5.89, -7.85, -8.5, -6.54, -5.23, -5.23, -7.2, -4.58, -2.62, -1.31, -…
2012-11-13 12:28:24	-18.97	-1.96	[-17.66, -16.35, -16.35, -17.66, -17.66, -18.97, -18.97, -15.7, -14.39, -14.39, -13.74, -13.08, -11.12, -11.12, -11.12, -11.12, -10.47, -9.81, -10.47, -9.16, -8.5, -6.54, -2.62, -3.27, -1.96, -1.31, -1.96, -1.31, -1.96, -1.96, -1.96, -1.96, -1.31, -1.31, -0.65, -0.0, -1.96, -2.62, -3.27, -1.31, -0.65, -1.31, -1.96, -1.31, -1.31, -1.31, -2.62, -1.96, -1.96, -2.62, -1.96, -1.96, -1.96, -1.31, -0.65…
2012-11-24 12:28:24	-11.12	-3.27	[-11.12, -11.12, -11.12, -11.12, -11.12, -11.12, -11.12, -11.12, -11.12, -11.12, -11.12, -10.47, -10.47, -9.81, -8.5, -7.2, -6.54, -5.89, -3.27, -0.0, -0.0, -0.0, -0.0, -0.0, -0.0, -0.0, -0.0, -0.0, -0.0, -0.0, -0.0, -0.0, -0.0, -0.0, -0.0, -0.0, -0.0, -0.0, -0.0, -0.0, -0.0, -2.62, -3.27, -2.62, -0.65, -1.31, -3.27, -0.0, -0.65, -4.58, -6.54, -5.89, -4.58, -4.58, -1.96, -5.23, -5.89, -5.89, -6.5…
2012-12-05 12:28:23	-18.97	-13.74	[-11.12, -13.74, -15.7, -17.01, -17.66, -17.66, -17.66, -17.01, -18.31, -17.66, -18.31, -18.31, -18.97, -17.66, -17.66, -17.01, -17.01, -15.7, -14.39, -12.43, -9.16, -7.2, -8.5, -8.5, -10.47, -9.81, -9.81, -10.47, -11.12, -10.47, -10.47, -9.16, -9.81, -11.77, -12.43, -10.47, -8.5, -7.2, -7.85, -10.47, -9.81, -10.47, -13.08, -13.74, -13.74, -14.39, -15.7, -16.35, -15.04, -16.35, -15.7, -15.04, -15…
2012-12-16 12:28:22	-21.59	-15.7	[-20.93, -20.93, -20.93, -20.93, -20.28, -20.93, -21.59, -20.93, -20.93, -20.28, -19.62, -19.62, -18.31, -17.66, -17.66, -18.97, -17.66, -17.66, -14.39, -13.08, -12.43, -13.74, -15.7, -13.74, -16.35, -18.97, -17.01, -16.35, -15.04, -15.7, -15.04, -15.04, -15.04, -13.74, -13.08, -13.74, -15.04, -13.74, -10.47, -11.12, -10.47, -12.43, -12.43, -12.43, -16.35, -15.7, -16.35, -14.39, -15.04, -17.01, -…
2012-12-27 12:28:22	-18.31	-3.92	[-18.31, -17.01, -17.01, -17.66, -18.31, -18.31, -18.31, -17.66, -17.66, -17.66, -17.01, -16.35, -15.04, -13.74, -8.5, -1.96, -1.96, -2.62, -2.62, -1.31, -1.31, -1.96, -1.96, -1.96, -2.62, -5.23, -6.54, -8.5, -9.81, -9.81, -11.12, -10.47, -10.47, -9.81, -9.16, -5.89, -3.27, -3.27, -3.27, -2.62, -2.62, -2.62, -2.62, -2.62, -3.92, -2.62, -0.0, -0.0, -0.0, -0.0, -0.0, -0.0, -0.0, -0.65, -1.31, -6.54…
2013-01-07 12:28:21	-26.82	-9.16	[-25.51, -25.51, -26.16, -26.82, -26.82, -25.51, -25.51, -24.2, -24.86, -24.2, -22.89, -23.55, -22.24, -20.28, -11.77, -7.2, -7.2, -7.2, -7.2, -7.2, -7.2, -7.2, -7.2, -7.85, -7.2, -9.16, -10.47, -12.43, -13.74, -15.7, -17.01, -17.66, -17.01, -16.35, -15.7, -15.04, -14.39, -11.12, -9.81, -9.81, -9.16, -7.85, -6.54, -5.89, -3.27, -3.27, -3.27, -1.96, -1.31, -0.0, -0.65, -1.31, -0.0, -0.0, -0.0, -2.…
2013-01-18 12:28:21	-19.62	-6.21	[-19.62, -18.97, -18.97, -17.01, -15.7, -16.35, -16.35, -16.35, -16.35, -15.7, -15.7, -14.39, -15.7, -13.08, -8.5, -7.85, -5.89, -7.2, -7.2, -5.23, -3.27, -2.62, -1.96, -3.27, -2.62, -3.27, -5.23, -7.2, -8.5, -9.16, -10.47, -13.08, -14.39, -15.7, -16.35, -14.39, -12.43, -9.16, -6.54, -5.23, -2.62, -1.96, -1.31, -0.65, -0.0, -5.23, -2.62, -1.31, -3.92, -3.92, -2.62, -1.96, -0.0, -1.31, -1.31, -3.9…
2013-01-29 12:28:21	-26.16	-11.77	[-19.62, -19.62, -16.35, -18.31, -19.62, -21.59, -22.24, -20.93, -22.24, -25.51, -26.16, -26.16, -24.86, -23.55, -18.31, -13.74, -11.77, -11.77, -11.77, -10.47, -7.85, -9.81, -8.5, -8.5, -5.89, -9.81, -11.77, -11.77, -14.39, -13.74, -16.35, -15.04, -15.7, -18.31, -18.97, -17.66, -16.35, -12.43, -10.47, -13.08, -10.47, -8.5, -5.89, -5.89, -6.54, -8.5, -7.85, -7.85, -6.54, -5.23, -3.92, -1.96, -0.0…
2013-02-09 12:28:21	-30.09	-16.35	[-21.59, -21.59, -22.89, -22.89, -22.89, -23.55, -24.2, -26.16, -29.43, -30.09, -30.09, -30.09, -28.13, -26.82, -25.51, -19.62, -19.62, -20.28, -20.28, -19.62, -17.01, -17.01, -17.01, -17.01, -18.97, -18.97, -13.74, -16.35, -13.74, -16.35, -16.35, -18.31, -17.66, -17.01, -11.77, -8.5, -7.85, -7.2, -5.23, -2.62, -1.31, -1.31, -1.31, -1.96, -1.31, -1.31, -0.0, -0.0, -0.0, -0.0, -0.0, -0.0, -0.65, -…
2013-03-03 12:28:21	-23.55	-17.33	[-23.55, -23.55, -23.55, -22.89, -22.24, -21.59, -20.93, -22.24, -21.59, -21.59, -20.93, -20.28, -20.93, -19.62, -18.31, -15.7, -15.7, -17.66, -17.01, -13.74, -11.77, -12.43, -11.77, -11.77, -13.08, -13.74, -13.74, -14.39, -15.04, -15.7, -17.66, -19.62, -20.93, -22.24, -22.24, -18.97, -17.01, -17.01, -18.31, -16.35, -15.04, -15.04, -17.66, -18.97, -19.62, -19.62, -19.62, -18.31, -17.01, -18.97, -…
2013-03-14 12:28:21	-20.93	-11.12	[-13.08, -13.08, -11.77, -12.43, -11.12, -10.47, -11.12, -12.43, -12.43, -11.12, -10.47, -7.85, -5.89, -7.2, -11.77, -13.08, -17.01, -18.31, -20.93, -18.97, -15.7, -12.43, -9.16, -7.85, -7.2, -7.85, -7.85, -9.81, -7.2, -7.2, -8.5, -8.5, -9.16, -9.81, -11.77, -9.81, -8.5, -11.12, -11.12, -10.47, -10.47, -10.47, -11.77, -11.12, -12.43, -11.12, -11.12, -9.81, -9.81, -10.47, -12.43, -13.74, -14.39, -…
2013-04-05 12:28:22	-22.24	-13.08	[-16.35, -15.04, -12.43, -10.47, -7.2, -8.5, -9.81, -9.16, -7.2, -7.85, -13.08, -15.04, -13.08, -13.08, -15.7, -18.31, -20.28, -20.28, -22.24, -22.24, -20.93, -18.97, -18.31, -18.31, -16.35, -17.66, -14.39, -9.81, -5.89, -7.2, -8.5, -14.39, -11.12, -12.43, -14.39, -15.04, -14.39, -13.08, -18.31, -17.01, -17.01, -19.62, -16.35, -13.08, -13.08, -10.47, -9.16, -13.08, -16.35, -12.43, -11.77, -11.12,…
2013-04-16 12:28:23	-5.89	0	[-0.0, -0.0, -0.0, -0.0, -0.0, -0.0, -0.0, -0.0, -0.0, -0.0, -0.0, -0.0, -0.0, -0.0, -0.0, -0.0, -0.0, -0.0, -0.0, -0.0, -0.0, -0.0, -0.0, -0.0, -0.0, -0.0, -0.0, -0.0, -0.0, -0.0, -0.0, -0.0, -0.0, -0.0, -0.0, -0.0, -0.0, -0.0, -0.0, -0.0, -0.0, -0.0, -0.0, -0.0, -0.0, -0.0, -0.0, -0.0, -0.0, -0.0, -0.65, -1.96, -2.62, -1.96, -1.96, -2.62, -3.27, -3.92, -5.89, -5.89]
2013-04-27 12:28:23	-25.51	-12.43	[-25.51, -19.62, -20.93, -19.62, -17.66, -11.77, -13.08, -16.35, -16.35, -13.08, -15.7, -15.04, -14.39, -14.39, -15.7, -14.39, -12.43, -11.77, -11.12, -9.16, -9.81, -11.77, -15.04, -18.31, -17.01, -14.39, -13.74, -12.43, -12.43, -15.04, -15.7, -14.39, -10.47, -10.47, -8.5, -8.5, -11.12, -13.08, -12.43, -13.74, -14.39, -13.74, -13.08, -9.81, -9.16, -6.54, -6.54, -5.89, -5.23, -5.23, -5.89, -10.47,…
2013-05-08 12:28:24	-1.96	0	[-1.31, -1.31, -1.31, -1.31, -1.96, -1.31, -1.31, -1.31, -1.31, -0.65, -1.31, -1.31, -1.31, -0.0, -0.0, -0.0, -0.0, -0.0, -0.0, -0.0, -0.0, -0.0, -0.0, -0.0, -0.0, -0.0, -0.0, -0.0, -0.0, -0.0, -0.0, -0.0, -0.0, -0.0, -0.0, -0.0, -0.0, -0.0, -0.0, -0.0, -0.0, -0.0, -0.0, -0.0, -0.0, -0.0, -0.0, -0.0, -0.0, -0.0, -0.0, -0.0, -0.0, -0.0, -0.0, -0.0, -0.0, -0.0, -0.0, -0.0]
2013-05-19 12:28:25	-27.47	-8.5	[-19.62, -20.28, -20.93, -21.59, -23.55, -24.2, -24.2, -24.86, -24.2, -21.59, -20.28, -18.97, -19.62, -16.35, -16.35, -17.01, -17.01, -20.28, -20.28, -24.86, -27.47, -25.51, -25.51, -24.86, -21.59, -20.28, -14.39, -9.81, -7.85, -7.2, -7.85, -5.23, -1.31, -1.96, -1.96, -1.96, -2.62, -3.27, -2.62, -1.96, -0.0, -0.0, -0.0, -0.0, -0.0, -0.0, -0.0, -3.27, -2.62, -4.58, -7.85, -8.5, -8.5, -9.81, -8.5, …
2013-06-10 12:28:26	-45.79	-37.94	[-41.86, -42.52, -41.86, -39.9, -33.36, -33.36, -32.05, -28.78, -25.51, -25.51, -20.28, -22.89, -22.89, -26.16, -31.4, -30.74, -30.74, -32.7, -30.74, -33.36, -35.98, -35.98, -33.36, -32.05, -33.36, -33.36, -34.01, -34.67, -35.32, -34.01, -34.67, -35.32, -37.94, -38.59, -40.55, -42.52, -41.86, -39.25, -37.28, -39.25, -40.55, -41.21, -41.21, -40.55, -39.25, -39.25, -39.25, -39.9, -38.59, -37.94, -3…
2013-06-21 12:28:26	-49.06	-37.94	[-47.09, -47.09, -47.75, -47.75, -49.06, -47.09, -47.75, -48.4, -49.06, -47.75, -47.75, -46.44, -45.79, -44.48, -42.52, -42.52, -41.21, -39.9, -39.25, -38.59, -37.28, -35.98, -38.59, -37.28, -37.28, -37.28, -37.28, -35.98, -35.32, -34.01, -34.01, -33.36, -34.01, -37.94, -39.9, -37.28, -37.28, -35.32, -34.67, -34.01, -34.67, -35.98, -36.63, -36.63, -35.98, -37.28, -36.63, -37.94, -38.59, -39.25, -…
2013-08-04 12:28:29	-72.6	-60.83	[-69.99, -70.64, -71.3, -69.99, -71.3, -72.6, -68.68, -64.76, -64.76, -65.41, -68.03, -69.33, -68.68, -69.33, -66.72, -66.06, -66.72, -70.64, -70.64, -70.64, -69.99, -69.99, -69.99, -67.37, -65.41, -65.41, -62.79, -61.48, -60.18, -60.18, -60.83, -60.83, -58.21, -59.52, -59.52, -60.18, -59.52, -59.52, -60.83, -58.87, -59.52, -59.52, -58.21, -54.29, -52.33, -52.98, -49.71, -49.71, -47.75, -47.75, -…
2013-11-11 12:28:31	-78.49	-68.68	[-71.3, -72.6, -73.26, -76.53, -77.84, -77.84, -78.49, -76.53, -77.18, -74.57, -75.22, -75.22, -75.87, -75.87, -73.91, -71.95, -71.3, -71.3, -70.64, -69.99, -68.68, -68.68, -68.68, -68.03, -69.99, -69.99, -69.99, -69.99, -70.64, -70.64, -69.99, -68.68, -64.76, -64.76, -64.76, -65.41, -60.83, -58.87, -58.21, -58.21, -57.56, -58.21, -59.52, -56.91, -54.29, -56.91, -59.52, -60.18, -60.18, -60.18, -6…
2013-12-03 12:28:30	-51.02	-46.44	[-39.25, -39.9, -38.59, -38.59, -39.9, -38.59, -41.86, -43.82, -42.52, -43.17, -43.17, -45.13, -47.09, -47.09, -46.44, -46.44, -46.44, -46.44, -46.44, -45.79, -43.82, -42.52, -41.86, -41.86, -45.13, -47.09, -51.02, -49.71, -45.79, -45.13, -45.13, -45.79, -43.17, -43.82, -45.13, -46.44, -49.06, -49.71, -49.71, -49.71, -49.06, -48.4, -48.4, -49.06, -49.06, -49.06, -49.06, -48.4, -48.4, -48.4, -48.4…
2014-03-23 12:28:27	-62.79	-56.25	[-37.94, -41.21, -43.17, -44.48, -47.75, -48.4, -48.4, -49.06, -49.06, -50.37, -52.98, -52.98, -52.33, -52.98, -53.64, -56.25, -61.48, -62.14, -62.79, -62.14, -60.18, -56.91, -54.29, -54.29, -53.64, -55.6, -58.87, -57.56, -56.91, -56.25, -56.25, -55.6, -56.25, -56.25, -56.25, -56.91, -56.91, -56.91, -56.91, -56.91, -56.25, -56.91, -56.91, -58.21, -58.87, -59.52, -59.52, -59.52, -58.21, -58.21, -5…
2014-04-14 12:28:28	-52.33	-47.09	[-32.7, -34.01, -34.67, -35.98, -35.32, -34.67, -39.25, -38.59, -38.59, -42.52, -43.82, -44.48, -42.52, -40.55, -39.9, -41.21, -43.17, -45.13, -46.44, -47.09, -47.75, -46.44, -42.52, -41.21, -40.55, -42.52, -46.44, -46.44, -48.4, -48.4, -47.75, -48.4, -49.06, -49.06, -49.06, -49.06, -49.06, -47.75, -49.71, -49.06, -48.4, -49.06, -49.71, -50.37, -51.02, -51.02, -51.67, -52.33, -52.33, -51.67, -52.…
2014-05-06 12:28:29	-52.33	-39.9	[-35.98, -32.7, -32.05, -34.67, -35.98, -35.32, -35.98, -38.59, -39.25, -39.9, -37.28, -38.59, -39.25, -39.9, -39.9, -39.9, -40.55, -40.55, -40.55, -41.21, -43.17, -43.17, -44.48, -45.13, -45.13, -47.09, -47.09, -48.4, -49.06, -51.67, -52.33, -52.33, -52.33, -51.67, -51.02, -49.06, -48.4, -47.09, -45.13, -43.82, -43.17, -41.86, -39.9, -39.25, -39.25, -39.25, -39.9, -39.9, -39.9, -39.25, -39.25, -…
2014-09-04 12:28:34	-50.37	-47.09	[-47.09, -45.79, -45.79, -45.79, -46.44, -46.44, -47.09, -50.37, -50.37, -50.37, -50.37, -50.37, -50.37, -49.71, -49.06, -49.06, -48.4, -46.44, -46.44, -47.09, -48.4, -48.4, -48.4, -47.09, -45.79, -46.44, -47.75, -47.75, -47.75, -47.75, -48.4, -48.4, -49.06, -48.4, -48.4, -47.75, -47.75, -47.09, -46.44, -46.44, -46.44, -47.09, -47.09, -47.09, -47.09, -47.75, -47.75, -47.75, -47.75, -47.09, -47.09…
2014-09-15 12:28:35	-47.09	-43.82	[-43.82, -45.13, -43.17, -43.17, -44.48, -43.82, -43.17, -45.79, -47.09, -46.44, -45.79, -45.13, -45.13, -45.13, -44.48, -44.48, -43.17, -40.55, -40.55, -42.52, -41.21, -41.86, -41.21, -41.21, -41.21, -42.52, -44.48, -44.48, -43.82, -43.82, -43.82, -44.48, -43.82, -43.82, -43.17, -43.17, -43.17, -43.82, -43.82, -43.82, -43.82, -44.48, -44.48, -44.48, -44.48, -44.48, -44.48, -44.48, -44.48, -45.13…
2014-11-20 12:28:45	-54.29	-48.4	[-51.02, -46.44, -43.82, -43.82, -46.44, -45.79, -47.75, -47.09, -47.09, -47.09, -47.75, -49.71, -49.06, -48.4, -48.4, -50.37, -49.71, -48.4, -48.4, -50.37, -52.33, -52.98, -52.98, -53.64, -53.64, -54.29, -54.29, -54.29, -54.29, -53.64, -52.98, -52.98, -52.98, -52.98, -53.64, -52.98, -52.33, -51.67, -51.67, -51.02, -50.37, -50.37, -49.71, -48.4, -46.44, -45.13, -44.48, -43.82, -43.17, -43.17, -42…
2014-12-12 12:28:33	-58.21	-53.64	[-49.71, -50.37, -51.02, -51.67, -52.98, -52.98, -51.02, -51.02, -52.33, -52.98, -54.94, -55.6, -56.25, -54.94, -54.94, -54.94, -53.64, -53.64, -53.64, -53.64, -54.29, -54.29, -54.94, -55.6, -54.94, -54.94, -54.29, -54.29, -54.29, -53.64, -53.64, -52.98, -54.29, -56.91, -57.56, -58.21, -58.21, -57.56, -57.56, -56.91, -55.6, -54.94, -54.29, -53.64, -52.98, -52.98, -52.98, -52.98, -52.33, -52.33, -…
2014-12-23 12:28:42	-54.29	-50.37	[-48.4, -49.06, -48.4, -47.75, -46.44, -46.44, -45.79, -46.44, -46.44, -47.75, -49.71, -49.71, -49.71, -49.71, -49.71, -50.37, -50.37, -50.37, -51.02, -51.67, -51.67, -49.71, -49.06, -49.06, -50.37, -51.02, -52.33, -51.67, -52.33, -54.29, -54.29, -54.29, -54.29, -54.29, -53.64, -53.64, -52.98, -52.98, -52.33, -52.33, -52.33, -51.67, -51.02, -51.02, -51.02, -51.67, -52.33, -52.33, -52.33, -51.02, …
2015-01-03 12:28:32	-56.25	-52.33	[-46.44, -49.06, -49.71, -52.33, -51.67, -51.02, -53.64, -55.6, -55.6, -53.64, -52.33, -51.67, -51.67, -51.02, -51.67, -51.67, -51.67, -52.33, -52.33, -52.98, -53.64, -54.29, -55.6, -55.6, -55.6, -54.94, -56.25, -56.25, -56.25, -56.25, -56.25, -56.25, -55.6, -55.6, -55.6, -55.6, -54.94, -54.29, -53.64, -53.64, -53.64, -53.64, -53.64, -52.98, -51.67, -51.67, -51.02, -51.02, -50.37, -50.37, -49.71,…
2015-01-14 12:28:31	-63.45	-59.85	[-49.06, -51.02, -54.94, -56.91, -57.56, -56.25, -55.6, -58.21, -62.14, -61.48, -60.83, -61.48, -60.18, -59.52, -57.56, -56.91, -57.56, -57.56, -57.56, -57.56, -57.56, -57.56, -60.18, -61.48, -61.48, -61.48, -62.14, -61.48, -61.48, -61.48, -62.14, -63.45, -63.45, -62.79, -62.79, -62.14, -61.48, -61.48, -60.83, -60.83, -61.48, -61.48, -62.14, -62.79, -61.48, -61.48, -61.48, -59.52, -57.56, -54.94,…
2015-03-10 12:28:31	-71.95	-55.6	[-70.64, -69.99, -70.64, -70.64, -69.99, -71.95, -71.95, -71.95, -70.64, -70.64, -69.33, -68.03, -67.37, -66.72, -63.45, -63.45, -61.48, -59.52, -58.87, -58.21, -60.18, -61.48, -62.79, -62.14, -60.83, -58.87, -56.25, -56.25, -56.25, -56.25, -54.94, -53.64, -52.98, -52.98, -52.33, -52.33, -52.33, -52.33, -52.33, -51.02, -51.02, -50.37, -50.37, -51.02, -51.67, -52.33, -52.98, -53.64, -53.64, -52.98…
2015-03-21 12:28:32	-73.91	-71.62	[-66.06, -65.41, -65.41, -68.68, -68.68, -68.68, -70.64, -71.3, -71.95, -72.6, -71.95, -72.6, -71.95, -71.95, -71.95, -71.95, -71.3, -71.3, -70.64, -71.3, -71.3, -71.95, -71.95, -71.95, -71.95, -71.95, -72.6, -73.26, -73.26, -73.26, -73.26, -73.26, -73.91, -73.91, -73.91, -73.91, -73.26, -73.26, -73.26, -72.6, -72.6, -71.95, -71.95, -71.3, -69.99, -68.68, -68.03, -65.41, -64.76, -63.45, -62.14, -…
2015-04-01 12:28:32	-64.1	-53.31	[-51.67, -51.67, -47.75, -47.09, -49.06, -51.02, -51.02, -51.02, -51.02, -51.67, -52.33, -52.98, -52.33, -50.37, -49.71, -51.02, -51.67, -53.64, -53.64, -55.6, -58.87, -60.18, -62.14, -60.18, -57.56, -55.6, -56.91, -62.14, -62.79, -64.1, -62.79, -60.18, -60.83, -60.18, -57.56, -56.25, -53.64, -54.29, -57.56, -56.25, -54.94, -52.33, -51.67, -51.67, -51.67, -54.94, -55.6, -55.6, -54.29, -54.29, -54…
2015-04-12 12:28:32	-74.57	-52.65	[-45.13, -45.79, -45.79, -48.4, -49.06, -49.71, -51.02, -49.71, -49.06, -49.06, -47.09, -46.44, -44.48, -44.48, -51.67, -58.21, -62.14, -61.48, -60.83, -62.14, -62.14, -62.14, -73.91, -74.57, -71.95, -69.99, -64.1, -61.48, -60.83, -61.48, -62.14, -64.1, -61.48, -60.18, -60.18, -60.83, -60.18, -62.14, -62.14, -63.45, -60.18, -59.52, -56.91, -54.29, -52.98, -51.67, -51.67, -52.33, -51.02, -48.4, -4…
2015-04-23 12:28:33	-57.56	-54.94	[-47.09, -47.09, -48.4, -49.71, -51.02, -51.67, -53.64, -54.94, -55.6, -54.94, -54.94, -55.6, -56.25, -56.25, -55.6, -54.94, -54.94, -54.94, -54.29, -54.29, -54.94, -55.6, -55.6, -55.6, -55.6, -55.6, -55.6, -54.94, -54.94, -55.6, -55.6, -56.25, -56.25, -56.25, -56.91, -57.56, -56.91, -57.56, -57.56, -56.25, -55.6, -54.29, -54.94, -54.94, -55.6, -54.94, -53.64, -54.29, -54.29, -54.29, -52.98, -52.…
2015-05-04 12:28:33	-43.82	-41.86	[-39.25, -39.25, -39.25, -39.25, -39.9, -39.25, -39.25, -39.25, -39.9, -39.9, -40.55, -40.55, -39.9, -40.55, -41.21, -41.86, -43.17, -43.82, -43.82, -43.82, -43.82, -43.82, -41.86, -41.86, -40.55, -39.9, -41.21, -41.86, -43.17, -43.17, -43.17, -43.17, -43.17, -43.17, -43.17, -42.52, -42.52, -42.52, -41.86, -41.86, -41.86, -41.86, -41.86, -41.86, -41.86, -41.86, -42.52, -42.52, -42.52, -42.52, -42…
2015-05-15 12:28:34	-78.49	-73.26	[-54.94, -60.18, -61.48, -66.06, -67.37, -69.33, -69.99, -69.33, -69.99, -70.64, -71.3, -69.33, -71.3, -72.6, -74.57, -72.6, -75.22, -75.87, -75.22, -75.22, -73.91, -75.22, -73.26, -75.87, -77.84, -78.49, -76.53, -71.95, -70.64, -73.26, -73.91, -75.22, -75.87, -77.18, -77.18, -78.49, -78.49, -76.53, -75.87, -74.57, -74.57, -74.57, -74.57, -75.87, -78.49, -77.84, -77.18, -75.87, -68.03, -65.41, -6…
2015-07-31 12:28:38	-79.8	-71.95	[-69.33, -69.33, -69.99, -69.33, -68.68, -72.6, -70.64, -68.68, -69.33, -69.33, -69.33, -69.33, -69.33, -69.33, -69.33, -69.33, -69.33, -69.33, -69.99, -70.64, -71.3, -71.3, -71.95, -71.95, -72.6, -72.6, -72.6, -73.26, -72.6, -73.26, -73.91, -73.91, -73.91, -75.87, -77.18, -77.18, -78.49, -77.84, -77.18, -79.15, -79.8, -79.15, -79.15, -78.49, -78.49, -76.53, -75.22, -75.22, -75.22, -73.91, -73.91…
2015-08-11 12:28:38	-77.84	-71.95	[-69.33, -69.33, -69.99, -69.33, -68.68, -69.33, -68.68, -69.33, -69.33, -68.68, -69.33, -69.33, -69.99, -69.33, -69.33, -68.68, -68.68, -69.33, -69.99, -69.99, -70.64, -70.64, -71.3, -71.95, -71.95, -72.6, -72.6, -72.6, -72.6, -72.6, -72.6, -73.26, -73.91, -74.57, -74.57, -74.57, -74.57, -75.22, -75.87, -75.22, -74.57, -74.57, -75.22, -75.22, -75.22, -73.91, -73.26, -73.26, -74.57, -75.22, -75.8…
2015-08-22 12:28:38	-78.49	-74.24	[-70.64, -69.99, -69.99, -69.99, -69.99, -69.33, -69.99, -69.99, -69.99, -70.64, -71.3, -70.64, -71.3, -70.64, -69.99, -69.99, -70.64, -70.64, -71.3, -71.3, -71.3, -72.6, -72.6, -72.6, -73.91, -74.57, -74.57, -75.22, -75.22, -77.18, -77.84, -78.49, -78.49, -78.49, -77.84, -78.49, -77.84, -77.18, -77.18, -77.18, -76.53, -76.53, -77.18, -77.18, -77.18, -77.18, -77.18, -77.18, -76.53, -77.18, -77.84…
2015-09-02 12:28:39	-78.49	-71.95	[-67.37, -68.03, -68.68, -69.33, -69.33, -69.99, -68.68, -69.33, -68.68, -68.68, -68.03, -68.03, -68.68, -68.68, -68.68, -69.33, -69.33, -70.64, -70.64, -70.64, -71.3, -71.3, -71.95, -71.95, -71.95, -72.6, -73.26, -73.91, -75.22, -75.22, -75.87, -76.53, -75.87, -75.87, -75.87, -76.53, -76.53, -78.49, -77.84, -78.49, -78.49, -78.49, -78.49, -78.49, -77.84, -77.84, -77.18, -76.53, -77.18, -77.18, -…
2015-10-27 12:28:40	-47.09	-44.48	[-44.48, -44.48, -45.79, -46.44, -46.44, -47.09, -46.44, -47.09, -46.44, -46.44, -45.79, -46.44, -47.09, -46.44, -46.44, -45.79, -45.13, -44.48, -43.17, -42.52, -43.82, -43.82, -43.17, -42.52, -42.52, -43.17, -43.17, -43.82, -45.13, -47.09, -47.09, -47.09, -47.09, -47.09, -46.44, -45.13, -43.82, -43.82, -43.17, -43.82, -43.82, -43.82, -43.17, -43.17, -43.82, -43.82, -43.82, -43.82, -45.13, -45.79…
2015-11-07 12:28:41	-47.75	-40.55	[-41.86, -41.86, -42.52, -41.86, -41.86, -40.55, -40.55, -41.21, -40.55, -41.21, -41.21, -41.21, -41.21, -41.21, -38.59, -38.59, -37.94, -36.63, -37.28, -37.28, -37.94, -37.94, -37.94, -39.25, -39.9, -40.55, -41.21, -41.21, -43.17, -44.48, -43.17, -43.17, -42.52, -41.86, -42.52, -44.48, -44.48, -45.79, -47.75, -46.44, -45.13, -43.82, -42.52, -40.55, -39.9, -40.55, -40.55, -39.9, -39.25, -38.59, -…
2015-11-18 12:28:40	-49.06	-43.82	[-44.48, -43.82, -43.82, -44.48, -44.48, -45.79, -47.09, -46.44, -45.79, -46.44, -47.09, -44.48, -43.82, -43.17, -44.48, -43.17, -41.86, -40.55, -39.9, -41.21, -41.21, -40.55, -39.25, -39.9, -42.52, -40.55, -41.21, -42.52, -43.82, -45.79, -47.75, -47.75, -47.75, -47.75, -49.06, -49.06, -49.06, -47.75, -47.09, -46.44, -45.79, -44.48, -43.17, -44.48, -44.48, -43.82, -43.17, -42.52, -37.28, -36.63, …
2015-11-29 12:28:40	-43.82	-39.9	[-39.9, -43.82, -43.17, -43.82, -43.17, -42.52, -43.17, -43.17, -42.52, -42.52, -42.52, -43.17, -40.55, -39.25, -36.63, -39.25, -38.59, -37.94, -36.63, -36.63, -35.98, -35.98, -36.63, -37.28, -37.94, -37.94, -38.59, -39.25, -38.59, -38.59, -41.21, -41.86, -41.86, -41.86, -41.86, -42.52, -41.86, -42.52, -41.86, -40.55, -41.21, -41.21, -41.21, -40.55, -39.9, -39.9, -39.25, -38.59, -37.28, -37.28, -…
2015-12-10 12:28:39	-44.48	-40.23	[-41.21, -41.86, -41.86, -43.82, -43.82, -43.82, -43.82, -44.48, -44.48, -43.82, -43.82, -42.52, -42.52, -42.52, -41.21, -39.9, -38.59, -37.28, -36.63, -36.63, -36.63, -36.63, -37.28, -37.94, -37.94, -38.59, -37.94, -37.28, -38.59, -39.25, -39.9, -40.55, -41.21, -39.9, -39.9, -40.55, -41.86, -41.86, -40.55, -41.21, -40.55, -40.55, -40.55, -39.9, -39.9, -41.86, -41.86, -39.9, -39.9, -39.25, -39.25…
2015-12-21 12:28:39	-44.48	-38.59	[-36.63, -39.25, -39.9, -39.9, -39.9, -42.52, -41.86, -41.21, -41.86, -40.55, -39.9, -39.25, -38.59, -37.94, -37.94, -39.9, -39.9, -39.25, -38.59, -37.28, -36.63, -37.28, -37.28, -37.28, -37.94, -36.63, -36.63, -37.94, -38.59, -39.9, -40.55, -41.21, -41.86, -41.86, -42.52, -42.52, -43.82, -43.82, -44.48, -43.82, -42.52, -42.52, -41.86, -40.55, -38.59, -37.94, -37.28, -36.63, -36.63, -37.28, -35.9…
2016-01-12 12:28:38	-24.86	-21.59	[-15.04, -15.7, -18.97, -21.59, -21.59, -21.59, -21.59, -22.24, -24.2, -22.89, -20.28, -21.59, -22.89, -22.89, -22.89, -21.59, -21.59, -22.89, -21.59, -20.28, -20.93, -22.89, -23.55, -22.89, -21.59, -20.93, -21.59, -22.24, -21.59, -22.24, -22.89, -23.55, -22.89, -22.89, -18.97, -17.66, -18.97, -18.97, -19.62, -19.62, -20.28, -20.93, -20.93, -20.93, -20.93, -21.59, -21.59, -21.59, -21.59, -20.28, …
2016-01-23 12:28:38	-23.55	-21.26	[-23.55, -22.89, -21.59, -20.93, -23.55, -22.89, -18.97, -18.97, -19.62, -18.97, -18.97, -18.97, -19.62, -18.97, -18.97, -20.28, -18.97, -18.97, -18.31, -18.31, -19.62, -19.62, -20.28, -21.59, -18.31, -17.66, -18.31, -20.93, -21.59, -21.59, -21.59, -21.59, -21.59, -20.93, -20.93, -22.24, -22.24, -20.93, -22.24, -22.24, -22.24, -22.24, -22.24, -21.59, -21.59, -21.59, -21.59, -21.59, -22.24, -22.24…
2016-02-03 12:28:37	-29.43	-19.3	[-5.23, -4.58, -7.2, -8.5, -10.47, -11.12, -10.47, -11.77, -19.62, -22.24, -19.62, -21.59, -19.62, -22.89, -25.51, -26.82, -28.78, -24.86, -24.86, -23.55, -19.62, -18.97, -15.04, -17.01, -20.28, -20.93, -22.89, -21.59, -24.86, -22.24, -23.55, -27.47, -27.47, -29.43, -29.43, -22.89, -18.97, -15.7, -17.01, -15.04, -15.7, -17.01, -18.31, -17.01, -17.66, -17.66, -18.31, -18.31, -20.93, -20.93, -22.89…
2016-02-14 12:28:37	-46.44	-35.32	[-22.89, -23.55, -25.51, -29.43, -34.01, -37.94, -39.25, -37.28, -38.59, -37.94, -37.94, -36.63, -32.05, -35.98, -30.09, -32.7, -35.32, -34.67, -34.67, -35.98, -39.25, -43.17, -39.9, -38.59, -45.13, -46.44, -43.17, -45.79, -42.52, -41.86, -45.79, -44.48, -41.86, -37.94, -38.59, -38.59, -36.63, -35.32, -36.63, -36.63, -34.67, -34.67, -32.05, -32.7, -33.36, -34.01, -35.98, -34.01, -30.09, -27.47, -…
2016-02-25 12:28:38	-50.37	-41.86	[-26.82, -28.78, -33.36, -37.28, -34.67, -33.36, -37.28, -37.28, -32.7, -32.7, -32.7, -34.67, -34.01, -32.05, -32.7, -34.67, -37.94, -39.9, -42.52, -43.17, -42.52, -42.52, -43.17, -45.13, -48.4, -46.44, -47.75, -49.06, -49.71, -50.37, -47.75, -43.17, -41.86, -43.17, -46.44, -47.09, -43.82, -44.48, -45.13, -44.48, -42.52, -45.13, -47.75, -47.75, -46.44, -43.17, -43.17, -40.55, -43.82, -41.21, -41.…
2016-03-07 12:28:38	-44.48	-36.63	[-30.74, -30.74, -34.67, -35.32, -33.36, -34.67, -35.32, -34.67, -31.4, -32.7, -32.7, -30.74, -30.74, -31.4, -32.05, -30.74, -34.01, -35.98, -41.21, -41.86, -43.17, -42.52, -44.48, -44.48, -39.9, -41.21, -39.9, -39.9, -39.9, -39.25, -39.25, -37.28, -37.28, -35.98, -39.25, -41.21, -41.21, -41.86, -44.48, -41.86, -41.21, -39.25, -39.9, -35.98, -35.32, -36.63, -37.94, -37.94, -36.63, -36.63, -36.63,…
2016-03-18 12:28:39	-40.55	-31.07	[-16.35, -16.35, -18.97, -22.89, -24.2, -24.86, -23.55, -22.89, -23.55, -24.2, -25.51, -23.55, -22.89, -24.86, -24.2, -24.2, -25.51, -30.09, -32.05, -34.67, -34.67, -34.67, -35.98, -35.32, -34.01, -34.01, -34.67, -30.74, -33.36, -39.25, -39.9, -38.59, -37.28, -39.9, -40.55, -40.55, -38.59, -39.25, -39.25, -37.28, -35.98, -32.7, -31.4, -29.43, -28.78, -29.43, -31.4, -30.09, -27.47, -28.78, -30.74,…
2016-03-29 12:28:39	-43.82	-36.3	[-26.82, -30.74, -32.05, -32.7, -33.36, -34.01, -35.32, -35.32, -36.63, -34.01, -32.05, -32.05, -30.09, -32.7, -34.67, -35.98, -37.94, -39.9, -39.9, -40.55, -39.9, -41.86, -40.55, -36.63, -36.63, -34.67, -34.01, -34.67, -31.4, -30.09, -28.78, -29.43, -28.78, -30.09, -34.01, -37.28, -41.86, -43.82, -43.17, -40.55, -39.9, -41.86, -43.82, -42.52, -40.55, -39.25, -41.21, -38.59, -37.28, -37.94, -38.5…
2016-04-20 12:28:40	-0.65	0	[-0.0, -0.0, -0.0, -0.0, -0.0, -0.0, -0.0, -0.0, -0.0, -0.0, -0.0, -0.0, -0.0, -0.0, -0.0, -0.0, -0.0, -0.0, -0.0, -0.0, -0.0, -0.0, -0.0, -0.0, -0.0, -0.0, -0.0, -0.0, -0.0, -0.0, -0.0, -0.0, -0.0, -0.0, -0.0, -0.0, -0.0, -0.0, -0.0, -0.0, -0.0, -0.0, -0.0, -0.0, -0.0, -0.0, -0.0, -0.0, -0.0, -0.0, -0.0, -0.0, -0.0, -0.0, -0.0, -0.65, -0.0, -0.0, -0.0, -0.0]
2016-05-01 12:28:40	-14.39	-7.85	[-10.47, -9.81, -9.16, -9.81, -9.16, -11.12, -10.47, -11.12, -11.77, -11.12, -13.08, -12.43, -10.47, -7.2, -9.16, -10.47, -14.39, -12.43, -11.77, -13.08, -6.54, -5.89, -8.5, -8.5, -7.85, -7.2, -8.5, -7.85, -7.2, -7.2, -8.5, -9.16, -8.5, -7.85, -7.2, -7.2, -6.54, -6.54, -6.54, -7.2, -7.2, -6.54, -5.89, -5.89, -5.89, -6.54, -6.54, -7.85, -8.5, -6.54, -7.2, -7.2, -5.23, -5.23, -3.92, -5.89, -5.89, -…
2016-05-12 12:28:41	-40.55	-31.07	[-25.51, -22.24, -25.51, -26.82, -24.86, -23.55, -24.86, -26.82, -28.13, -28.78, -32.7, -33.36, -34.67, -34.01, -35.98, -37.94, -39.25, -40.55, -39.9, -39.25, -39.9, -39.9, -36.63, -34.01, -34.01, -34.67, -35.32, -35.32, -33.36, -32.7, -35.32, -35.32, -32.05, -29.43, -30.09, -28.78, -30.09, -30.09, -30.74, -31.4, -31.4, -30.09, -28.78, -27.47, -27.47, -30.74, -30.09, -30.74, -32.7, -32.7, -30.09,…
2016-05-23 12:28:42	-54.29	-50.37	[-47.09, -46.44, -45.79, -45.79, -47.09, -47.09, -48.4, -51.02, -51.02, -51.67, -50.37, -49.71, -49.71, -49.71, -48.4, -48.4, -50.37, -51.02, -51.67, -51.67, -52.33, -53.64, -54.29, -52.98, -52.98, -52.98, -52.33, -51.02, -50.37, -49.71, -51.67, -52.98, -52.33, -52.33, -52.33, -52.33, -52.33, -52.33, -51.67, -51.67, -49.06, -49.06, -51.02, -51.02, -51.02, -51.02, -51.02, -50.37, -50.37, -49.06, -…
2016-06-03 12:28:42	-52.33	-49.06	[-47.75, -48.4, -48.4, -48.4, -51.02, -51.67, -50.37, -51.02, -51.67, -52.33, -51.02, -49.71, -49.71, -49.71, -49.71, -50.37, -49.71, -50.37, -51.02, -50.37, -51.02, -51.02, -51.02, -50.37, -50.37, -49.06, -49.06, -49.06, -49.06, -48.4, -47.75, -47.75, -48.4, -48.4, -48.4, -51.02, -51.02, -51.67, -51.02, -49.71, -49.71, -47.09, -46.44, -45.13, -43.82, -41.86, -41.86, -43.17, -45.13, -45.79, -46.4…
2016-06-14 12:28:43	-39.25	-34.01	[-32.7, -32.05, -32.7, -34.67, -34.67, -35.98, -34.67, -34.01, -33.36, -32.7, -34.01, -33.36, -33.36, -34.67, -37.28, -35.98, -35.98, -39.25, -37.94, -35.98, -34.67, -34.01, -35.98, -35.98, -34.67, -34.67, -34.67, -34.67, -34.01, -34.01, -34.67, -34.67, -34.67, -34.01, -34.01, -35.32, -34.01, -34.01, -34.01, -32.7, -34.67, -35.32, -33.36, -34.67, -34.01, -34.67, -35.32, -35.32, -31.4, -32.7, -33.…
2016-06-25 12:28:43	-62.79	-57.56	[-59.52, -59.52, -60.18, -60.18, -60.83, -62.14, -62.79, -62.14, -60.18, -58.87, -60.18, -60.83, -58.87, -57.56, -56.25, -57.56, -58.21, -60.18, -61.48, -59.52, -58.21, -57.56, -56.91, -56.91, -57.56, -58.87, -59.52, -58.87, -58.21, -58.21, -59.52, -59.52, -59.52, -58.87, -57.56, -56.91, -56.91, -56.91, -56.25, -55.6, -55.6, -54.29, -54.29, -53.64, -53.64, -53.64, -53.64, -53.64, -53.64, -52.98, …
2016-07-06 12:28:43	-58.21	-54.94	[-54.94, -54.29, -53.64, -53.64, -53.64, -51.02, -52.33, -51.67, -51.67, -51.67, -52.98, -51.02, -49.71, -49.71, -51.02, -52.98, -52.98, -53.64, -53.64, -52.33, -52.98, -53.64, -54.29, -54.94, -54.94, -56.91, -57.56, -58.21, -58.21, -56.91, -56.91, -56.91, -56.91, -56.91, -56.91, -56.91, -57.56, -57.56, -58.21, -58.21, -58.21, -58.21, -58.21, -58.21, -57.56, -56.91, -56.25, -56.25, -55.6, -55.6, …
2016-07-17 12:28:43	-66.06	-55.6	[-56.91, -57.56, -58.87, -60.18, -60.18, -61.48, -60.83, -60.83, -60.83, -60.83, -59.52, -59.52, -61.48, -62.14, -63.45, -64.1, -64.1, -66.06, -65.41, -64.1, -60.83, -58.87, -55.6, -54.94, -55.6, -55.6, -55.6, -55.6, -55.6, -54.94, -54.94, -55.6, -57.56, -56.25, -56.25, -56.91, -56.25, -55.6, -55.6, -53.64, -54.29, -53.64, -53.64, -52.98, -52.98, -53.64, -52.98, -53.64, -52.98, -52.98, -53.64, -5…
2016-07-28 12:28:44	-64.1	-58.87	[-61.48, -61.48, -62.14, -60.18, -60.83, -61.48, -61.48, -61.48, -62.14, -62.14, -62.14, -62.14, -63.45, -64.1, -64.1, -64.1, -63.45, -63.45, -62.79, -61.48, -60.83, -60.18, -60.18, -59.52, -60.18, -59.52, -58.87, -58.87, -58.87, -58.87, -58.21, -57.56, -57.56, -58.21, -57.56, -57.56, -57.56, -57.56, -57.56, -58.21, -58.21, -58.87, -59.52, -60.18, -59.52, -58.21, -57.56, -56.91, -56.25, -56.91, -…
2016-08-08 12:28:45	-46.44	-43.17	[-39.9, -39.25, -39.9, -39.25, -38.59, -38.59, -39.25, -39.25, -37.28, -37.28, -35.98, -36.63, -39.25, -40.55, -43.17, -43.82, -44.48, -44.48, -46.44, -45.79, -45.13, -44.48, -42.52, -41.86, -39.9, -38.59, -38.59, -41.86, -41.86, -41.86, -42.52, -43.82, -44.48, -41.86, -41.21, -41.21, -41.21, -40.55, -43.82, -43.82, -43.82, -43.82, -43.82, -43.17, -43.82, -43.17, -43.82, -43.82, -43.82, -43.82, -…
2016-08-19 12:28:46	-59.52	-46.11	[-53.64, -54.94, -55.6, -59.52, -57.56, -57.56, -56.25, -56.25, -58.21, -58.87, -58.21, -57.56, -56.25, -54.94, -53.64, -51.67, -51.67, -51.02, -52.33, -51.02, -51.67, -51.67, -51.67, -48.4, -46.44, -45.79, -47.09, -47.09, -45.79, -45.13, -45.79, -45.13, -44.48, -44.48, -46.44, -46.44, -45.13, -44.48, -46.44, -43.82, -41.86, -39.9, -39.9, -39.25, -41.21, -43.17, -41.86, -42.52, -41.86, -43.82, -4…
2016-08-30 12:28:47	-77.18	-64.1	[-69.99, -70.64, -68.68, -65.41, -68.68, -71.3, -72.6, -73.91, -75.22, -75.22, -74.57, -73.26, -74.57, -72.6, -73.91, -75.22, -77.18, -77.18, -76.53, -74.57, -72.6, -67.37, -64.76, -62.79, -64.1, -64.1, -64.1, -62.14, -61.48, -60.83, -60.83, -56.25, -58.21, -62.79, -64.1, -63.45, -66.72, -68.68, -67.37, -66.72, -66.06, -61.48, -59.52, -56.25, -53.64, -52.33, -51.02, -54.94, -52.98, -54.29, -54.94…
2016-09-10 12:28:47	-81.11	-63.45	[-79.15, -79.15, -80.45, -78.49, -79.15, -76.53, -77.18, -74.57, -74.57, -77.84, -79.8, -80.45, -79.15, -81.11, -78.49, -78.49, -77.18, -75.87, -74.57, -70.64, -68.68, -66.06, -62.14, -62.79, -63.45, -65.41, -66.72, -64.1, -62.79, -60.18, -60.83, -65.41, -65.41, -60.83, -59.52, -59.52, -61.48, -60.18, -60.18, -60.83, -58.21, -57.56, -58.21, -56.91, -58.87, -58.87, -60.83, -61.48, -63.45, -64.76, …
2016-09-21 12:28:48	-74.57	-68.68	[-74.57, -72.6, -73.26, -73.26, -71.95, -71.95, -71.3, -71.3, -71.95, -71.95, -70.64, -70.64, -69.99, -68.68, -68.03, -68.03, -68.03, -67.37, -68.03, -69.99, -72.6, -72.6, -71.3, -71.3, -69.33, -64.76, -66.72, -66.72, -68.68, -67.37, -68.68, -62.79, -63.45, -64.1, -60.83, -62.79, -67.37, -68.68, -69.33, -68.03, -68.68, -74.57, -71.95, -70.64, -69.99, -73.91, -71.95, -70.64, -68.68, -66.72, -65.41…
2016-10-02 12:28:48	-81.11	-69.99	[-81.11, -80.45, -79.15, -78.49, -75.22, -75.22, -74.57, -74.57, -73.26, -72.6, -70.64, -70.64, -71.95, -70.64, -70.64, -70.64, -69.33, -68.03, -68.03, -68.03, -66.72, -67.37, -66.06, -66.72, -66.72, -69.99, -69.99, -72.6, -71.95, -70.64, -74.57, -77.18, -75.22, -79.8, -78.49, -78.49, -77.84, -76.53, -76.53, -69.99, -68.68, -68.03, -68.03, -68.03, -67.37, -67.37, -67.37, -63.45, -64.1, -64.1, -62…
2016-10-13 12:28:48	-78.49	-72.28	[-78.49, -77.18, -75.87, -75.22, -76.53, -77.84, -78.49, -75.87, -75.87, -75.87, -74.57, -74.57, -74.57, -73.91, -74.57, -73.26, -72.6, -71.95, -71.95, -71.95, -73.26, -73.26, -72.6, -72.6, -71.95, -71.95, -74.57, -75.87, -75.87, -75.22, -73.26, -69.99, -69.99, -70.64, -70.64, -70.64, -69.99, -69.99, -69.99, -69.33, -71.3, -72.6, -71.3, -71.3, -68.03, -64.1, -62.79, -60.18, -61.48, -59.52, -63.45…
2016-10-24 12:28:49	-85.03	-72.93	[-85.03, -82.42, -82.42, -82.42, -83.07, -82.42, -82.42, -83.72, -84.38, -83.07, -84.38, -81.76, -81.76, -82.42, -82.42, -81.11, -79.8, -78.49, -77.18, -77.84, -77.84, -75.22, -74.57, -73.91, -72.6, -72.6, -73.91, -75.87, -73.26, -72.6, -72.6, -71.3, -71.95, -71.95, -71.95, -71.95, -71.95, -72.6, -72.6, -72.6, -72.6, -73.91, -75.22, -74.57, -71.95, -70.64, -68.03, -66.72, -68.03, -66.72, -66.06, …
2016-11-04 12:28:49	-73.91	-70.64	[-69.33, -68.68, -68.03, -68.03, -70.64, -69.33, -68.03, -67.37, -67.37, -69.33, -70.64, -71.3, -71.95, -72.6, -72.6, -73.91, -73.91, -73.91, -73.91, -72.6, -72.6, -72.6, -72.6, -70.64, -70.64, -70.64, -70.64, -71.3, -70.64, -70.64, -71.95, -73.26, -73.91, -73.91, -73.26, -73.26, -72.6, -72.6, -72.6, -73.26, -71.95, -71.3, -70.64, -70.64, -69.33, -68.68, -67.37, -64.76, -64.1, -65.41, -64.1, -61.…
2016-11-15 12:28:49	-91.57	-81.11	[-80.45, -83.72, -84.38, -83.72, -85.69, -86.34, -88.96, -90.92, -90.92, -89.61, -89.61, -91.57, -91.57, -90.26, -89.61, -89.61, -90.92, -89.61, -88.3, -86.99, -86.99, -85.03, -81.76, -81.76, -81.76, -81.76, -81.11, -81.11, -81.76, -80.45, -81.11, -79.8, -77.84, -76.53, -76.53, -79.8, -81.76, -83.07, -79.8, -77.84, -77.18, -75.87, -74.57, -73.91, -73.26, -73.26, -70.64, -69.33, -68.68, -69.33, -6…
2016-11-26 12:28:49	-67.37	-64.1	[-64.76, -64.1, -63.45, -63.45, -62.79, -67.37, -66.72, -66.72, -64.1, -62.79, -62.79, -62.79, -63.45, -64.1, -64.1, -63.45, -64.1, -66.06, -66.06, -66.72, -66.06, -64.1, -63.45, -64.1, -65.41, -65.41, -66.06, -65.41, -66.06, -65.41, -65.41, -64.76, -64.76, -64.1, -64.76, -64.1, -63.45, -61.48, -60.18, -60.83, -62.79, -64.1, -63.45, -64.1, -66.06, -64.76, -64.76, -64.76, -62.14, -58.87, -56.91, -…
2016-12-07 12:28:49	-32.05	-25.51	[-24.86, -24.86, -24.86, -24.86, -24.86, -24.2, -24.86, -24.86, -25.51, -25.51, -24.86, -24.86, -24.86, -24.86, -22.89, -23.55, -25.51, -23.55, -22.89, -22.24, -21.59, -21.59, -20.28, -20.93, -20.93, -21.59, -22.89, -22.89, -23.55, -24.86, -24.86, -25.51, -25.51, -25.51, -24.86, -26.16, -26.16, -26.16, -26.82, -26.82, -26.82, -26.82, -26.82, -27.47, -27.47, -27.47, -27.47, -28.13, -28.13, -28.78,…
2016-12-18 12:28:48	-41.86	-38.26	[-41.21, -39.9, -37.94, -38.59, -41.21, -40.55, -39.9, -41.21, -39.25, -37.94, -37.28, -39.25, -38.59, -38.59, -39.25, -39.25, -39.25, -39.25, -39.25, -39.25, -38.59, -37.94, -37.94, -37.28, -36.63, -36.63, -35.32, -34.67, -35.98, -36.63, -37.28, -36.63, -35.98, -35.98, -36.63, -37.28, -37.28, -37.28, -37.94, -37.94, -36.63, -37.94, -38.59, -39.25, -39.25, -39.25, -41.21, -39.9, -40.55, -40.55, -…
2016-12-29 12:28:48	-60.83	-54.94	[-55.6, -54.29, -52.33, -52.33, -53.64, -55.6, -59.52, -60.83, -58.87, -58.87, -59.52, -57.56, -55.6, -56.25, -55.6, -56.25, -52.98, -51.67, -52.98, -53.64, -54.94, -56.25, -55.6, -54.94, -55.6, -56.25, -53.64, -54.94, -58.87, -58.87, -58.21, -58.21, -53.64, -51.67, -50.37, -49.06, -53.64, -54.29, -53.64, -52.33, -51.02, -52.98, -51.67, -49.71, -49.71, -54.94, -56.25, -53.64, -55.6, -55.6, -55.6,…
2017-01-09 12:28:46	-56.25	-51.67	[-54.29, -52.98, -56.25, -54.29, -56.25, -54.29, -53.64, -54.94, -52.98, -51.67, -51.02, -54.29, -54.94, -56.25, -51.67, -52.33, -54.29, -52.33, -51.67, -51.67, -52.33, -54.94, -54.29, -54.29, -54.29, -54.94, -52.98, -51.67, -51.67, -52.33, -52.98, -51.67, -53.64, -50.37, -49.06, -51.02, -51.67, -50.37, -49.71, -49.06, -45.13, -47.09, -48.4, -48.4, -49.71, -52.33, -51.02, -52.98, -50.37, -50.37, …
2017-01-20 12:28:46	-69.33	-57.56	[-68.03, -66.72, -69.33, -66.06, -64.1, -66.06, -66.06, -66.06, -64.1, -63.45, -64.1, -60.83, -62.79, -60.83, -60.83, -58.21, -58.21, -58.21, -59.52, -60.83, -64.1, -62.14, -60.18, -59.52, -58.87, -60.18, -59.52, -58.21, -56.25, -56.91, -58.87, -56.91, -57.56, -57.56, -56.91, -55.6, -56.25, -55.6, -55.6, -54.94, -55.6, -55.6, -55.6, -54.29, -54.29, -54.94, -52.98, -54.29, -52.98, -52.33, -54.29, …
2017-01-31 12:28:45	-85.69	-65.74	[-79.8, -79.8, -83.07, -85.69, -83.72, -83.07, -79.8, -81.11, -81.11, -80.45, -79.8, -80.45, -82.42, -81.76, -80.45, -74.57, -73.26, -75.87, -75.87, -73.91, -74.57, -75.22, -73.26, -70.64, -68.68, -69.33, -66.72, -68.03, -69.33, -67.37, -64.1, -61.48, -59.52, -60.18, -60.83, -62.14, -64.1, -63.45, -64.76, -62.79, -61.48, -61.48, -64.1, -61.48, -60.18, -60.18, -60.18, -60.83, -59.52, -58.21, -57.5…
2017-02-11 12:28:45	-105.96	-84.71	[-102.04, -100.73, -100.73, -98.77, -105.96, -105.31, -104.65, -104.0, -102.69, -102.04, -100.73, -100.08, -100.73, -100.08, -96.81, -96.15, -93.54, -93.54, -93.54, -94.84, -96.15, -97.46, -96.81, -95.5, -96.15, -89.61, -86.99, -88.3, -87.65, -86.34, -83.07, -75.22, -73.26, -74.57, -75.22, -77.18, -78.49, -76.53, -75.22, -73.91, -72.6, -75.22, -75.87, -73.91, -70.64, -67.37, -71.3, -73.91, -69.99…
2017-02-22 12:28:46	-111.85	-88.63	[-99.42, -104.0, -109.23, -111.85, -107.93, -107.27, -107.27, -104.0, -105.31, -106.62, -107.27, -105.96, -103.35, -96.15, -97.46, -100.08, -101.38, -101.38, -97.46, -98.11, -99.42, -99.42, -100.08, -97.46, -98.77, -91.57, -87.65, -85.03, -88.3, -88.3, -86.34, -84.38, -81.11, -82.42, -79.8, -81.76, -82.42, -78.49, -83.07, -86.34, -88.96, -89.61, -89.61, -88.96, -88.3, -84.38, -83.72, -81.11, -78.…
2017-03-05 12:28:46	-105.96	-87.98	[-97.46, -97.46, -101.38, -102.69, -104.0, -105.96, -104.65, -105.96, -105.31, -101.38, -98.11, -98.11, -98.77, -100.08, -99.42, -98.77, -95.5, -94.84, -94.19, -95.5, -96.81, -92.23, -90.26, -88.96, -87.65, -86.99, -88.3, -86.34, -90.26, -90.92, -91.57, -86.34, -85.69, -81.76, -80.45, -85.69, -85.69, -86.34, -88.96, -88.3, -87.65, -87.65, -86.99, -82.42, -82.42, -82.42, -82.42, -82.42, -79.15, -7…
2017-03-16 12:28:46	-98.77	-86.34	[-92.88, -96.81, -91.57, -88.96, -88.96, -87.65, -90.92, -94.19, -94.84, -94.19, -94.84, -96.15, -95.5, -96.81, -97.46, -98.77, -93.54, -88.96, -89.61, -93.54, -92.88, -89.61, -86.34, -82.42, -86.34, -86.34, -86.34, -84.38, -80.45, -81.11, -82.42, -83.07, -83.07, -82.42, -81.76, -81.11, -83.72, -81.76, -82.42, -85.69, -87.65, -86.34, -88.96, -85.03, -85.69, -84.38, -80.45, -80.45, -80.45, -81.11,…
2017-03-27 12:28:46	-88.3	-77.84	[-86.34, -85.69, -85.69, -86.34, -86.34, -85.03, -86.34, -84.38, -85.03, -85.03, -86.34, -86.34, -88.3, -88.3, -88.3, -85.03, -85.03, -84.38, -84.38, -80.45, -79.15, -79.15, -80.45, -79.15, -80.45, -80.45, -75.87, -73.91, -73.26, -74.57, -73.91, -75.87, -75.22, -77.18, -77.18, -77.18, -75.87, -75.87, -76.53, -75.87, -77.18, -77.18, -77.84, -78.49, -78.49, -77.84, -77.84, -77.84, -77.84, -76.53, -…
2017-04-07 12:28:47	-90.92	-81.11	[-90.92, -88.3, -87.65, -88.3, -85.03, -86.34, -88.96, -87.65, -85.03, -84.38, -82.42, -83.07, -84.38, -85.03, -81.11, -79.8, -79.15, -79.15, -77.18, -77.84, -77.84, -77.84, -79.15, -80.45, -79.8, -81.11, -76.53, -76.53, -78.49, -81.11, -83.72, -85.69, -86.99, -88.96, -87.65, -86.99, -87.65, -87.65, -86.34, -86.34, -87.65, -87.65, -85.69, -83.07, -81.76, -79.8, -78.49, -77.18, -75.87, -75.22, -73…
2017-04-18 12:28:47	-68.03	-64.76	[-65.41, -65.41, -64.1, -64.76, -65.41, -65.41, -65.41, -64.76, -64.76, -64.76, -63.45, -62.79, -63.45, -64.76, -64.76, -64.76, -64.76, -64.76, -64.76, -64.76, -64.1, -63.45, -64.1, -64.76, -64.76, -64.76, -64.76, -64.1, -62.14, -60.18, -60.18, -60.83, -61.48, -61.48, -62.79, -63.45, -63.45, -63.45, -64.1, -64.1, -64.76, -66.06, -65.41, -66.06, -66.06, -65.41, -65.41, -66.06, -67.37, -68.03, -67.…
2017-04-29 12:28:48	-68.03	-64.1	[-67.37, -66.06, -64.76, -63.45, -65.41, -64.1, -64.1, -64.76, -67.37, -68.03, -66.72, -66.72, -67.37, -68.03, -66.72, -64.76, -62.79, -61.48, -61.48, -61.48, -62.14, -62.14, -62.79, -60.83, -62.14, -62.14, -64.1, -64.1, -64.1, -65.41, -64.76, -64.76, -62.79, -62.14, -62.14, -64.76, -64.76, -65.41, -64.76, -64.76, -63.45, -64.76, -64.76, -65.41, -64.1, -64.1, -63.45, -65.41, -65.41, -61.48, -62.1…
2017-05-10 12:28:48	-69.99	-67.37	[-65.41, -66.06, -66.06, -67.37, -66.72, -66.72, -66.06, -66.06, -64.1, -63.45, -64.1, -64.1, -64.76, -64.76, -64.1, -68.03, -67.37, -67.37, -65.41, -66.72, -68.68, -68.68, -68.03, -67.37, -68.03, -68.68, -66.72, -67.37, -67.37, -68.03, -68.03, -68.68, -69.33, -69.99, -69.33, -68.68, -68.68, -68.68, -68.03, -69.33, -68.68, -68.68, -69.99, -69.99, -68.68, -68.03, -68.68, -68.68, -68.03, -66.06, -6…
2017-05-21 12:28:49	-69.33	-64.1	[-64.76, -64.76, -65.41, -65.41, -66.06, -66.06, -66.72, -66.72, -67.37, -65.41, -64.1, -60.83, -61.48, -63.45, -66.06, -66.06, -66.06, -66.72, -65.41, -63.45, -64.1, -64.1, -63.45, -62.79, -63.45, -62.79, -62.79, -60.18, -60.83, -60.83, -61.48, -58.87, -59.52, -60.83, -64.1, -64.1, -64.1, -64.76, -66.06, -66.06, -66.72, -66.06, -67.37, -67.37, -68.68, -68.68, -69.33, -68.03, -66.72, -62.79, -63.…
2017-06-01 12:28:49	-89.61	-83.07	[-80.45, -79.8, -79.15, -79.15, -80.45, -85.03, -81.76, -79.15, -78.49, -83.07, -86.34, -85.69, -83.72, -87.65, -87.65, -85.03, -82.42, -81.11, -76.53, -79.8, -83.72, -87.65, -83.07, -85.69, -87.65, -89.61, -88.3, -88.3, -87.65, -83.07, -82.42, -84.38, -86.99, -83.72, -85.03, -85.69, -85.69, -85.03, -83.07, -84.38, -83.07, -81.76, -83.07, -84.38, -86.34, -85.03, -82.42, -81.76, -79.15, -79.8, -78…
2017-06-12 12:28:50	-88.96	-80.13	[-73.91, -75.22, -77.18, -77.84, -78.49, -79.15, -80.45, -79.8, -79.8, -79.15, -79.8, -79.15, -79.8, -81.76, -81.11, -79.8, -79.8, -80.45, -83.07, -84.38, -86.34, -87.65, -88.96, -88.3, -87.65, -86.99, -88.3, -87.65, -88.3, -88.3, -86.34, -85.69, -84.38, -84.38, -84.38, -84.38, -85.03, -84.38, -81.76, -80.45, -83.07, -83.07, -81.11, -81.11, -79.8, -77.18, -75.22, -71.3, -71.95, -68.68, -69.33, -6…
2017-06-23 12:28:51	-73.26	-66.06	[-66.06, -66.06, -66.72, -68.03, -66.06, -66.72, -68.68, -69.33, -69.33, -69.99, -69.99, -70.64, -70.64, -71.95, -73.26, -73.26, -71.95, -71.3, -72.6, -71.95, -70.64, -69.99, -68.68, -67.37, -67.37, -66.06, -64.76, -64.76, -64.1, -64.1, -63.45, -60.83, -61.48, -63.45, -63.45, -63.45, -62.79, -64.76, -64.76, -66.06, -66.06, -68.03, -68.03, -67.37, -66.72, -66.06, -63.45, -59.52, -53.64, -55.6, -56…
2017-07-04 12:28:51	-79.15	-73.26	[-71.3, -71.3, -71.3, -71.3, -71.3, -71.95, -73.26, -73.91, -73.91, -75.87, -76.53, -75.87, -77.18, -76.53, -76.53, -79.15, -77.18, -75.87, -75.22, -75.87, -74.57, -74.57, -74.57, -75.87, -73.26, -73.26, -71.95, -70.64, -68.68, -68.68, -69.33, -69.33, -70.64, -71.95, -72.6, -71.95, -73.91, -73.26, -75.87, -75.87, -77.18, -77.18, -76.53, -74.57, -75.87, -76.53, -71.3, -70.64, -72.6, -72.6, -72.6, …
2017-07-15 12:28:52	-74.57	-71.3	[-66.72, -67.37, -69.33, -69.99, -71.3, -71.3, -73.26, -74.57, -73.91, -72.6, -72.6, -71.95, -73.26, -73.26, -73.91, -72.6, -72.6, -72.6, -71.95, -71.95, -70.64, -71.95, -73.26, -73.26, -71.3, -71.3, -71.3, -73.91, -73.91, -73.91, -71.95, -71.95, -71.3, -71.95, -73.26, -73.26, -70.64, -73.91, -73.26, -72.6, -71.95, -71.3, -69.99, -68.68, -66.72, -66.72, -62.79, -64.1, -63.45, -64.1, -62.14, -62.7…
2017-07-26 12:28:52	-86.34	-79.15	[-71.3, -73.91, -75.22, -77.84, -76.53, -80.45, -81.11, -81.76, -81.76, -79.8, -79.8, -79.8, -79.15, -79.15, -77.84, -75.87, -76.53, -75.87, -78.49, -79.15, -78.49, -80.45, -83.07, -86.34, -85.69, -85.69, -85.03, -84.38, -83.72, -82.42, -80.45, -81.11, -80.45, -83.07, -82.42, -80.45, -79.15, -81.11, -79.8, -79.15, -79.15, -79.15, -79.8, -78.49, -79.15, -78.49, -74.57, -76.53, -76.53, -76.53, -78.…
2017-08-06 12:28:53	-83.72	-77.84	[-75.87, -77.18, -77.84, -80.45, -81.11, -81.11, -79.15, -77.84, -73.91, -75.87, -79.8, -82.42, -81.11, -79.15, -79.8, -79.8, -80.45, -81.11, -81.76, -81.76, -81.11, -79.15, -83.07, -83.72, -82.42, -81.11, -80.45, -78.49, -79.15, -79.8, -80.45, -82.42, -83.07, -75.22, -76.53, -78.49, -78.49, -73.91, -74.57, -75.22, -74.57, -71.95, -68.68, -68.03, -68.03, -66.72, -64.1, -69.99, -69.99, -70.64, -70…
2017-08-17 12:28:53	-115.12	-94.19	[-98.11, -96.81, -96.81, -96.81, -95.5, -98.77, -99.42, -101.38, -101.38, -98.11, -98.77, -103.35, -105.31, -109.23, -113.16, -115.12, -113.81, -112.5, -111.2, -112.5, -113.81, -111.2, -110.54, -109.23, -104.65, -102.04, -96.81, -98.11, -94.84, -93.54, -93.54, -94.84, -92.23, -90.26, -88.3, -88.96, -90.92, -85.69, -84.38, -79.8, -78.49, -78.49, -84.38, -85.03, -81.11, -79.8, -79.8, -83.72, -79.8,…
2017-08-28 12:28:53	-89.61	-83.07	[-82.42, -84.38, -81.76, -81.11, -83.07, -85.03, -85.69, -86.99, -88.96, -89.61, -86.34, -83.72, -86.34, -83.72, -81.11, -81.11, -79.15, -79.8, -83.72, -83.72, -83.72, -82.42, -80.45, -79.15, -77.84, -80.45, -84.38, -83.72, -83.07, -83.72, -85.03, -85.69, -84.38, -84.38, -84.38, -85.03, -84.38, -83.72, -83.72, -83.72, -83.72, -83.07, -82.42, -82.42, -81.76, -79.8, -79.15, -79.8, -79.8, -80.45, -8…
2017-09-08 12:28:54	-96.81	-92.88	[-91.57, -92.23, -90.92, -92.23, -93.54, -94.19, -93.54, -90.92, -91.57, -91.57, -92.23, -92.88, -93.54, -94.19, -94.84, -94.84, -94.84, -94.19, -94.84, -96.81, -96.81, -96.81, -96.15, -95.5, -94.84, -93.54, -94.19, -92.23, -91.57, -90.92, -90.92, -92.23, -91.57, -91.57, -93.54, -93.54, -92.88, -90.92, -90.92, -90.92, -91.57, -90.92, -93.54, -93.54, -93.54, -92.88, -91.57, -92.88, -92.88, -92.88,…
2017-11-02 12:28:56	-122.32	-118.72	[-113.81, -117.08, -118.39, -121.01, -121.66, -121.66, -121.01, -119.7, -117.74, -119.05, -119.7, -119.05, -120.35, -122.32, -121.01, -120.35, -121.01, -121.01, -121.66, -121.66, -121.01, -119.7, -120.35, -121.01, -121.01, -120.35, -120.35, -119.7, -121.66, -120.35, -119.7, -118.39, -119.05, -119.05, -120.35, -117.74, -115.12, -114.47, -116.43, -115.12, -111.85, -110.54, -111.2, -109.23, -108.58,…
2017-11-13 12:28:56	-121.01	-112.5	[-105.31, -106.62, -107.93, -111.85, -113.81, -113.81, -110.54, -111.2, -112.5, -112.5, -112.5, -113.16, -113.16, -113.16, -115.77, -115.77, -113.81, -111.2, -111.2, -110.54, -112.5, -113.81, -115.77, -117.08, -113.81, -109.23, -111.85, -112.5, -113.16, -114.47, -112.5, -112.5, -113.16, -112.5, -113.81, -113.81, -115.12, -117.74, -120.35, -121.01, -119.05, -115.77, -107.93, -102.69, -105.31, -102…
2017-11-24 12:28:56	-119.7	-113.81	[-109.89, -110.54, -111.2, -111.85, -112.5, -113.81, -114.47, -114.47, -115.12, -115.12, -116.43, -117.08, -117.08, -117.08, -117.74, -117.74, -118.39, -118.39, -119.7, -119.7, -119.05, -118.39, -119.05, -119.05, -117.08, -115.12, -116.43, -117.08, -117.74, -117.74, -114.47, -113.81, -113.81, -112.5, -112.5, -115.12, -112.5, -108.58, -110.54, -110.54, -110.54, -109.89, -109.23, -109.23, -109.23, …
2017-12-05 12:28:55	-134.74	-125.26	[-119.7, -122.32, -122.32, -123.62, -126.24, -126.89, -127.55, -130.16, -130.82, -131.47, -131.47, -132.13, -132.13, -133.44, -133.44, -134.09, -134.09, -134.09, -134.74, -134.09, -134.09, -134.09, -134.09, -132.78, -132.78, -133.44, -133.44, -134.09, -133.44, -130.82, -132.13, -130.16, -131.47, -126.24, -124.28, -122.97, -121.66, -121.01, -121.01, -119.7, -120.35, -121.01, -121.01, -120.35, -121…
2017-12-16 12:28:55	-146.52	-132.45	[-127.55, -128.86, -130.16, -131.47, -132.13, -132.13, -134.74, -136.71, -138.01, -138.67, -141.28, -141.94, -142.59, -144.55, -145.21, -146.52, -145.86, -146.52, -146.52, -146.52, -146.52, -146.52, -145.86, -143.9, -143.25, -143.9, -142.59, -142.59, -141.28, -139.98, -140.63, -139.98, -137.36, -135.4, -134.74, -132.78, -132.13, -131.47, -130.16, -130.16, -129.51, -128.86, -128.2, -126.89, -126.8…
2017-12-27 12:28:55	-140.63	-132.45	[-129.51, -130.16, -130.82, -131.47, -132.13, -132.13, -134.74, -136.05, -136.71, -136.71, -137.36, -138.01, -138.67, -140.63, -140.63, -138.67, -136.71, -137.36, -138.01, -139.32, -139.32, -138.67, -138.67, -138.01, -135.4, -134.74, -137.36, -138.01, -138.01, -135.4, -133.44, -134.09, -134.74, -133.44, -133.44, -130.16, -128.86, -127.55, -128.2, -132.78, -132.13, -131.47, -128.86, -128.86, -128.…
2018-01-07 12:28:54	-134.09	-132.13	[-129.51, -129.51, -130.16, -130.16, -130.16, -130.16, -130.82, -130.82, -130.82, -132.13, -132.13, -132.78, -132.78, -133.44, -133.44, -133.44, -133.44, -134.09, -132.78, -132.78, -134.09, -133.44, -133.44, -132.13, -131.47, -130.82, -130.82, -132.13, -133.44, -133.44, -133.44, -133.44, -133.44, -132.13, -132.13, -132.13, -132.13, -132.13, -132.13, -132.13, -131.47, -131.47, -132.78, -133.44, -1…
2018-01-18 12:28:54	-153.06	-140.63	[-141.28, -142.59, -143.25, -144.55, -146.52, -147.17, -148.48, -149.13, -149.79, -149.79, -151.75, -153.06, -153.06, -153.06, -152.4, -151.75, -151.75, -151.1, -150.44, -149.13, -148.48, -148.48, -147.83, -146.52, -145.86, -144.55, -142.59, -141.94, -143.25, -139.98, -140.63, -140.63, -139.98, -139.32, -138.67, -138.01, -137.36, -136.71, -136.71, -136.05, -136.05, -135.4, -134.74, -136.71, -136.…
2018-01-29 12:28:53	-149.79	-140.96	[-145.86, -146.52, -146.52, -147.83, -147.83, -147.83, -147.17, -148.48, -148.48, -149.13, -149.13, -149.79, -149.79, -148.48, -148.48, -147.83, -147.17, -147.17, -146.52, -147.17, -147.17, -147.17, -146.52, -145.86, -144.55, -143.9, -142.59, -141.28, -141.94, -141.28, -140.63, -139.98, -138.67, -137.36, -136.05, -135.4, -135.4, -135.4, -134.74, -134.74, -134.74, -134.74, -134.09, -134.09, -134.0…
2018-02-09 12:28:53	-152.4	-143.9	[-144.55, -145.86, -146.52, -141.28, -142.59, -143.9, -145.86, -147.17, -147.17, -148.48, -149.79, -150.44, -151.75, -151.75, -151.75, -151.75, -151.75, -151.75, -151.75, -152.4, -151.75, -151.75, -151.75, -149.79, -148.48, -147.17, -146.52, -147.17, -146.52, -145.86, -145.86, -145.21, -143.9, -143.9, -143.25, -143.25, -141.94, -140.63, -139.98, -138.67, -138.01, -137.36, -137.36, -136.71, -136.7…
2018-02-20 12:28:53	-149.13	-139.32	[-137.36, -138.01, -139.32, -139.32, -139.32, -139.32, -140.63, -141.28, -142.59, -144.55, -145.86, -145.86, -146.52, -147.17, -147.17, -148.48, -148.48, -149.13, -149.13, -148.48, -147.83, -147.17, -145.21, -143.9, -143.9, -143.25, -141.94, -141.94, -141.94, -141.28, -141.28, -139.98, -139.98, -139.32, -139.32, -139.32, -138.67, -138.01, -136.71, -136.71, -136.05, -136.05, -136.05, -135.4, -135.…
2018-03-03 12:28:53	-145.21	-138.01	[-136.05, -136.71, -137.36, -137.36, -138.01, -137.36, -137.36, -138.01, -138.01, -138.01, -138.67, -138.67, -138.67, -139.98, -140.63, -141.28, -142.59, -143.25, -143.25, -143.9, -144.55, -144.55, -145.21, -145.21, -145.21, -145.21, -145.21, -145.21, -145.21, -145.21, -145.21, -145.21, -144.55, -143.25, -141.94, -140.63, -139.98, -139.32, -138.67, -138.01, -136.71, -134.74, -134.09, -133.44, -13…
2018-03-14 12:28:53	-147.17	-140.63	[-138.01, -138.67, -138.67, -139.32, -139.32, -139.98, -139.98, -141.28, -141.28, -142.59, -143.25, -143.9, -144.55, -145.86, -146.52, -147.17, -147.17, -146.52, -147.17, -147.17, -147.17, -147.17, -147.17, -147.17, -146.52, -146.52, -146.52, -145.86, -145.86, -145.21, -144.55, -143.25, -142.59, -141.94, -140.63, -140.63, -140.63, -140.63, -139.98, -139.32, -138.67, -138.01, -136.71, -135.4, -134…
2018-03-25 12:28:55	-134.09	-130.82	[-129.51, -130.16, -130.82, -129.51, -129.51, -129.51, -130.82, -130.82, -130.82, -130.82, -130.82, -131.47, -131.47, -130.82, -130.82, -130.82, -128.2, -126.89, -128.86, -130.16, -130.16, -130.16, -130.82, -130.82, -130.82, -130.16, -130.16, -130.82, -130.82, -130.82, -130.82, -130.82, -130.82, -130.82, -131.47, -130.82, -130.82, -131.47, -132.13, -132.13, -132.13, -132.78, -132.78, -133.44, -13…
2018-04-05 12:28:54	-136.05	-130.49	[-129.51, -129.51, -130.16, -130.16, -129.51, -129.51, -130.16, -129.51, -129.51, -130.16, -130.82, -130.16, -132.13, -134.09, -134.09, -134.74, -135.4, -135.4, -136.05, -136.05, -135.4, -130.82, -130.16, -131.47, -131.47, -130.16, -130.16, -130.16, -130.16, -129.51, -129.51, -129.51, -129.51, -129.51, -129.51, -129.51, -130.16, -130.82, -130.82, -130.82, -130.82, -131.47, -131.47, -131.47, -132.…
2018-04-27 12:28:56	-125.59	-122.97	[-122.32, -122.32, -122.32, -122.32, -122.32, -122.32, -122.97, -122.97, -122.97, -122.97, -124.28, -124.28, -124.28, -124.28, -124.28, -123.62, -123.62, -124.28, -124.28, -124.93, -122.97, -121.66, -122.97, -123.62, -123.62, -124.93, -125.59, -124.93, -124.93, -124.28, -122.32, -122.97, -122.97, -122.97, -122.32, -122.32, -121.66, -121.66, -121.66, -121.66, -121.66, -121.66, -121.66, -121.66, -1…
2018-05-19 12:28:57	-138.01	-130.49	[-122.32, -122.97, -123.62, -123.62, -122.97, -120.35, -119.7, -119.7, -119.7, -119.05, -121.01, -121.66, -121.66, -122.32, -124.93, -126.89, -127.55, -126.24, -126.89, -128.86, -128.2, -128.86, -134.74, -136.71, -136.71, -138.01, -138.01, -136.05, -137.36, -135.4, -136.71, -136.71, -136.71, -136.05, -135.4, -133.44, -133.44, -132.13, -130.16, -129.51, -130.82, -130.16, -130.16, -130.16, -132.13,…
2018-06-10 12:28:56	-124.28	-121.01	[-121.01, -121.01, -121.01, -121.01, -121.01, -120.35, -120.35, -120.35, -120.35, -120.35, -119.7, -119.7, -119.7, -119.05, -119.05, -119.05, -120.35, -121.01, -121.66, -121.66, -120.35, -119.7, -119.7, -121.66, -122.32, -122.32, -122.32, -124.28, -123.62, -122.97, -124.28, -122.97, -122.97, -122.32, -122.32, -122.32, -123.62, -123.62, -124.28, -124.28, -122.97, -121.66, -122.32, -121.01, -121.01…
2018-06-21 12:28:58	-139.32	-134.09	[-119.7, -122.32, -122.97, -123.62, -124.93, -125.59, -126.89, -128.86, -128.86, -129.51, -131.47, -131.47, -131.47, -134.74, -135.4, -135.4, -134.74, -134.09, -136.05, -134.74, -134.09, -135.4, -135.4, -136.71, -137.36, -139.32, -136.05, -137.36, -136.71, -137.36, -138.67, -139.32, -138.67, -138.01, -138.01, -136.71, -134.74, -134.74, -134.74, -133.44, -132.78, -132.13, -132.13, -132.78, -133.44…
2018-07-13 12:28:59	-129.51	-124.93	[-124.28, -123.62, -124.93, -123.62, -122.97, -122.97, -122.97, -123.62, -124.93, -125.59, -124.93, -125.59, -124.93, -125.59, -125.59, -125.59, -124.93, -121.01, -119.05, -121.66, -120.35, -119.7, -121.66, -121.01, -121.01, -120.35, -119.05, -119.05, -119.7, -123.62, -126.24, -126.89, -126.89, -126.89, -127.55, -127.55, -128.2, -126.89, -126.24, -126.89, -126.24, -126.24, -124.93, -126.89, -126.…
2018-09-17 12:29:02	-124.28	-119.05	[-122.97, -123.62, -122.97, -124.28, -124.28, -123.62, -119.05, -117.08, -117.08, -119.05, -119.05, -117.74, -118.39, -119.05, -119.7, -120.35, -120.35, -119.05, -120.35, -119.7, -119.05, -118.39, -118.39, -118.39, -117.74, -117.74, -117.08, -117.74, -117.74, -118.39, -119.05, -119.05, -119.05, -119.05, -117.74, -118.39, -119.05, -118.39, -119.05, -119.05, -119.05, -119.05, -119.7, -119.7, -120.3…
2018-10-09 12:29:03	-128.2	-111.2	[-119.7, -120.35, -122.97, -122.32, -122.32, -122.32, -122.32, -122.97, -122.32, -123.62, -124.93, -125.59, -126.89, -128.2, -126.89, -124.93, -123.62, -122.97, -122.97, -122.97, -121.66, -121.66, -121.01, -119.7, -117.74, -113.81, -112.5, -112.5, -112.5, -110.54, -110.54, -109.89, -110.54, -110.54, -111.85, -110.54, -109.23, -105.31, -104.0, -104.65, -103.35, -102.69, -100.73, -101.38, -101.38, …
2018-10-20 12:29:03	-141.94	-136.38	[-136.05, -136.71, -136.71, -138.01, -140.63, -139.98, -139.32, -141.28, -140.63, -139.98, -140.63, -139.98, -139.98, -139.32, -139.32, -139.98, -139.98, -140.63, -139.98, -139.98, -140.63, -141.94, -141.28, -138.67, -138.01, -138.01, -138.01, -137.36, -136.71, -136.71, -136.71, -136.05, -135.4, -134.74, -132.78, -132.13, -131.47, -130.82, -131.47, -132.78, -132.78, -132.13, -130.82, -130.82, -13…
2018-12-14 12:29:02	-131.47	-109.89	[-122.97, -124.28, -124.93, -124.93, -125.59, -126.24, -126.89, -128.2, -128.2, -130.16, -130.82, -131.47, -131.47, -130.82, -129.51, -129.51, -127.55, -124.28, -121.01, -119.7, -121.66, -117.08, -114.47, -113.81, -114.47, -113.16, -112.5, -109.23, -109.23, -107.27, -105.96, -104.65, -105.96, -107.27, -107.27, -107.27, -109.23, -106.62, -105.31, -105.96, -105.96, -108.58, -109.23, -109.89, -109.8…
2018-12-25 12:29:02	-130.16	-120.35	[-118.39, -119.7, -119.7, -121.01, -122.32, -123.62, -124.93, -124.93, -125.59, -125.59, -124.28, -121.01, -122.32, -122.32, -122.32, -122.32, -121.66, -121.66, -120.35, -119.05, -118.39, -119.05, -118.39, -116.43, -113.16, -112.5, -113.16, -113.16, -112.5, -116.43, -120.35, -117.08, -119.7, -124.28, -130.16, -129.51, -129.51, -129.51, -128.86, -126.89, -126.89, -125.59, -124.28, -124.93, -124.93…
2019-01-16 12:29:01	-146.52	-128.86	[-122.32, -125.59, -126.89, -128.2, -128.86, -130.16, -132.13, -132.78, -133.44, -136.71, -138.67, -138.67, -139.32, -141.94, -141.94, -141.94, -144.55, -145.21, -146.52, -145.21, -145.21, -145.21, -142.59, -139.98, -139.32, -138.67, -137.36, -136.05, -134.09, -131.47, -129.51, -128.86, -128.2, -128.86, -129.51, -130.16, -128.86, -128.86, -126.24, -125.59, -124.28, -124.93, -123.62, -122.97, -121…
2019-01-27 12:29:00	-128.86	-121.66	[-120.35, -122.32, -126.24, -122.97, -122.32, -122.32, -124.93, -126.24, -126.24, -126.89, -127.55, -127.55, -126.24, -126.24, -124.93, -128.2, -127.55, -128.86, -127.55, -125.59, -124.93, -126.24, -124.93, -124.28, -121.66, -121.66, -121.66, -122.97, -124.28, -124.28, -125.59, -124.28, -121.01, -119.05, -117.74, -117.74, -119.05, -117.74, -115.77, -114.47, -114.47, -115.77, -114.47, -112.5, -112…
2019-02-18 12:29:00	-83.07	-77.84	[-77.18, -77.18, -77.18, -77.18, -77.84, -77.84, -78.49, -78.49, -80.45, -81.11, -81.76, -82.42, -82.42, -82.42, -83.07, -82.42, -82.42, -81.76, -81.76, -81.76, -81.76, -81.11, -81.11, -81.11, -80.45, -80.45, -80.45, -81.11, -81.11, -80.45, -79.8, -79.15, -79.15, -78.49, -77.84, -77.18, -77.18, -77.18, -76.53, -76.53, -76.53, -75.87, -75.87, -75.87, -75.87, -75.87, -75.87, -76.53, -76.53, -76.53,…
2019-03-01 12:29:00	-92.23	-84.38	[-81.11, -80.45, -79.8, -81.11, -81.11, -80.45, -83.07, -81.76, -79.8, -81.11, -81.76, -80.45, -81.76, -81.11, -83.07, -79.15, -79.15, -77.84, -79.15, -79.8, -80.45, -83.72, -84.38, -82.42, -85.03, -85.69, -86.34, -85.69, -85.03, -88.96, -90.26, -92.23, -92.23, -91.57, -88.96, -88.3, -87.65, -89.61, -88.96, -88.96, -88.3, -87.65, -87.65, -85.03, -85.69, -84.38, -83.07, -85.69, -86.99, -85.69, -84…
2019-03-12 12:29:01	-130.82	-110.87	[-97.46, -100.08, -102.04, -106.62, -107.93, -109.89, -111.2, -110.54, -114.47, -107.93, -107.27, -105.96, -109.23, -110.54, -111.2, -115.12, -112.5, -115.12, -120.35, -118.39, -116.43, -115.77, -121.66, -121.66, -118.39, -117.08, -118.39, -119.7, -119.05, -121.66, -117.74, -123.62, -130.82, -128.2, -127.55, -121.66, -116.43, -116.43, -114.47, -111.85, -112.5, -111.85, -109.23, -106.62, -105.31, …
2019-03-23 12:29:01	-146.52	-136.05	[-136.71, -136.71, -135.4, -135.4, -134.74, -134.74, -134.74, -134.74, -134.74, -134.09, -134.74, -136.71, -138.67, -140.63, -141.28, -141.94, -142.59, -143.25, -144.55, -146.52, -145.21, -145.21, -145.86, -145.21, -145.21, -143.9, -142.59, -141.28, -141.94, -142.59, -143.9, -141.94, -142.59, -143.25, -141.94, -140.63, -138.67, -138.01, -136.71, -135.4, -133.44, -130.16, -128.2, -126.24, -124.28,…
2019-04-25 12:29:02	-129.51	-119.05	[-111.85, -112.5, -112.5, -112.5, -112.5, -113.16, -113.16, -113.81, -113.81, -113.81, -114.47, -114.47, -115.12, -116.43, -117.08, -117.74, -117.74, -117.74, -118.39, -119.05, -119.05, -119.05, -120.35, -121.01, -123.62, -124.28, -124.28, -125.59, -126.24, -126.24, -127.55, -128.2, -128.2, -128.86, -129.51, -129.51, -128.2, -128.2, -126.89, -126.24, -124.28, -125.59, -123.62, -122.32, -121.01, -…
2019-05-06 12:29:03	-128.86	-118.72	[-126.24, -125.59, -117.74, -113.16, -112.5, -111.85, -112.5, -112.5, -113.16, -113.16, -113.16, -113.81, -113.81, -113.81, -113.81, -114.47, -115.12, -116.43, -117.08, -118.39, -119.05, -120.35, -121.66, -122.97, -124.28, -124.93, -125.59, -126.24, -125.59, -125.59, -125.59, -127.55, -128.86, -126.89, -126.89, -126.89, -126.24, -126.24, -126.24, -126.24, -124.93, -124.28, -122.32, -123.62, -121.…
2019-05-17 12:29:03	-128.2	-116.43	[-113.16, -113.16, -113.16, -111.2, -110.54, -110.54, -110.54, -111.2, -111.2, -111.2, -111.85, -111.85, -112.5, -112.5, -113.16, -115.12, -115.77, -115.77, -115.77, -116.43, -116.43, -117.08, -118.39, -119.05, -118.39, -118.39, -117.74, -117.74, -117.74, -119.05, -121.01, -126.89, -128.2, -128.2, -126.89, -127.55, -127.55, -125.59, -124.93, -124.93, -126.24, -126.89, -125.59, -124.28, -122.32, -…
2019-05-28 12:29:04	-148.48	-142.59	[-148.48, -148.48, -148.48, -147.83, -148.48, -146.52, -145.86, -145.21, -145.21, -146.52, -146.52, -142.59, -139.98, -139.98, -140.63, -141.28, -142.59, -143.25, -143.9, -144.55, -144.55, -144.55, -144.55, -144.55, -144.55, -145.21, -145.21, -145.21, -145.21, -144.55, -144.55, -143.9, -143.9, -143.9, -143.25, -142.59, -142.59, -142.59, -142.59, -141.28, -141.28, -140.63, -139.98, -139.32, -138.6…
2019-06-30 12:29:06	-141.94	-135.4	[-135.4, -135.4, -135.4, -136.05, -136.05, -136.05, -135.4, -135.4, -135.4, -135.4, -135.4, -134.74, -134.74, -135.4, -136.05, -135.4, -135.4, -134.74, -134.09, -134.09, -133.44, -133.44, -134.09, -136.05, -137.36, -139.32, -141.28, -141.94, -141.94, -141.28, -141.28, -141.28, -141.28, -141.28, -140.63, -140.63, -139.98, -139.32, -138.67, -136.71, -136.05, -135.4, -133.44, -132.78, -133.44, -133.…
2019-09-15 12:29:10	-111.2	-101.06	[-98.11, -97.46, -96.81, -94.84, -93.54, -92.88, -92.23, -92.23, -92.23, -92.23, -92.23, -92.88, -92.88, -93.54, -93.54, -93.54, -94.19, -94.84, -94.84, -94.84, -95.5, -95.5, -96.15, -96.81, -97.46, -98.77, -98.77, -99.42, -101.38, -102.69, -102.69, -102.69, -100.73, -101.38, -102.04, -102.04, -103.35, -104.0, -104.0, -104.65, -104.0, -104.0, -100.73, -104.0, -105.96, -107.27, -107.93, -108.58, -…
2019-10-07 12:29:11	-105.96	-94.19	[-90.26, -88.3, -87.65, -86.99, -86.34, -85.69, -85.03, -83.72, -83.72, -83.07, -83.72, -83.72, -84.38, -84.38, -85.03, -85.03, -85.69, -85.69, -85.69, -85.69, -86.34, -86.99, -87.65, -88.96, -89.61, -90.26, -90.92, -92.23, -92.88, -93.54, -94.84, -95.5, -96.15, -96.15, -95.5, -95.5, -94.84, -94.84, -96.15, -97.46, -98.11, -98.77, -98.77, -100.08, -101.38, -102.69, -104.0, -104.65, -104.65, -104.…
2019-10-18 12:29:11	-119.7	-103.02	[-119.7, -119.05, -115.77, -113.81, -115.12, -117.08, -114.47, -113.16, -114.47, -114.47, -110.54, -106.62, -104.0, -102.69, -102.69, -103.35, -101.38, -98.77, -99.42, -93.54, -93.54, -92.88, -93.54, -92.88, -93.54, -92.88, -92.23, -96.81, -98.11, -98.77, -98.11, -98.77, -99.42, -100.73, -100.73, -100.73, -100.73, -99.42, -98.11, -98.11, -100.73, -100.73, -100.73, -102.69, -104.0, -104.0, -104.65…

## Sheet: depth-S1
date	crater depth (S1 max) [m]
2019-12-30 12:25:21	-90.89
2019-12-24 12:26:15	-85.59
2019-12-18 12:25:22	-97.88
2019-12-12 12:26:16	-71.62
2019-12-06 12:25:22	-92.63
2019-11-30 12:26:16	-62.89
2019-11-24 12:25:23	-89.14
2019-11-18 12:26:17	-75.12
2019-11-12 12:25:23	-83.9
2019-11-06 12:26:17	-73.37
2019-10-31 12:25:23	-131.07
2019-10-25 12:26:17	-120.51
2019-10-19 12:25:23	-120.6
2019-10-13 12:26:17	-99.56
2019-10-07 12:25:23	-145.06
2019-10-01 12:26:17	-99.57
2019-09-25 12:25:23	-101.37
2019-09-19 12:26:16	-96.07
2019-09-13 12:25:22	-104.86
2019-09-07 12:26:16	-101.31
2019-09-01 12:25:22	-113.6
2019-08-26 12:26:15	-101.31
2019-08-20 12:25:21	-118.85
2019-08-14 12:26:15	-110.05
2019-08-08 12:25:21	-120.59
2019-08-02 12:26:14	-117.03
2019-07-27 12:25:20	-125.84
2019-07-21 12:26:13	-115.28
2019-07-15 12:25:19	-120.6
2019-07-09 12:26:12	-118.77
2019-07-03 12:25:18	-115.36
2019-06-27 12:26:11	-136.24
2019-06-21 12:25:18	-136.32
2019-06-15 12:26:11	-118.77
2019-06-09 12:25:17	-127.57
2019-05-28 12:25:16	-134.58
2019-05-16 12:25:16	-115.35
2019-05-04 12:25:15	-125.85
2019-04-28 12:26:09	-124.02
2019-04-22 12:25:15	-113.61
2019-04-16 12:26:08	-101.32
2019-04-10 12:25:14	-131.07
2019-04-04 12:26:08	-111.8
2019-03-29 12:25:14	-120.59
2019-03-23 12:26:07	-118.78
2019-03-17 12:25:13	-106.61
2019-03-11 12:26:07	-80.35
2019-03-05 12:25:13	-78.65
2019-02-27 12:26:07	-71.62
2019-02-21 12:25:13	-76.91
2019-02-15 12:26:07	-76.86
2019-02-09 12:25:14	-103.12
2019-02-03 12:26:08	-106.56
2019-01-28 12:25:14	-106.61
2019-01-22 12:26:08	-101.32
2019-01-16 12:25:14	-127.58
2019-01-10 12:26:08	-120.52
2019-01-04 12:25:15	-108.36
2018-12-29 12:26:09	-108.3
2018-12-23 12:25:15	-101.38
2018-12-17 12:26:09	-101.3
2018-12-11 12:25:16	-106.61
2018-12-05 12:26:10	-104.81
2018-11-29 12:25:16	-108.36
2018-11-23 12:26:10	-104.8
2018-11-17 12:25:16	-127.59
2018-11-11 12:26:10	-122.27
2018-11-05 12:25:17	-134.57
2018-10-30 12:26:11	-125.77
2018-10-24 12:25:17	-131.08
2018-10-18 12:26:11	-117.03
2018-10-12 12:25:17	-117.1
2018-10-06 12:26:10	-124.01
2018-09-30 12:25:16	-122.34
2018-09-24 12:26:10	-120.52
2018-09-18 12:25:16	-117.1
2018-09-12 12:26:10	-104.8
2018-09-06 12:25:16	-124.09
2018-08-31 12:26:09	-108.3
2018-08-25 12:25:15	-101.37
2018-08-19 12:26:09	-104.8
2018-08-13 12:25:14	-115.34
2018-08-07 12:26:08	-96.07
2018-08-01 12:25:14	-94.37
2018-07-26 12:26:07	-120.52
2018-07-20 12:25:13	-120.6
2018-07-14 12:26:07	-117.03
2018-07-08 12:25:12	-117.1
2018-07-02 12:26:06	-125.75
2018-06-26 12:25:12	-118.84
2018-06-20 12:26:05	-115.27
2018-06-14 12:25:11	-120.59
2018-06-02 12:25:10	-125.82
2018-05-21 12:25:09	-122.33
2018-05-09 12:25:09	-120.59
2018-05-03 12:26:02	-118.77
2018-04-27 12:25:08	-120.59
2018-04-21 12:26:02	-120.51
2018-04-15 12:25:08	-124.09
2018-04-09 12:26:01	-129.24
2018-04-03 12:25:07	-125.84
2018-03-28 12:26:01	-131
2018-03-16 12:26:01	-136.24
2018-03-10 12:25:07	-136.31
2018-03-04 12:26:01	-125.76
2018-02-26 12:25:07	-127.58
2018-02-20 12:26:01	-127.51
2018-02-14 12:25:07	-132.83
2018-02-02 12:25:07	-132.83
2018-01-27 12:26:01	-125.76
2018-01-21 12:25:07	-125.84
2018-01-15 12:26:01	-131
2018-01-09 12:25:08	-129.33
2018-01-03 12:26:02	-120.52
2017-12-28 12:25:08	-122.34
2017-12-22 12:26:02	-120.51
2017-12-16 12:25:09	-117.1
2017-12-10 12:26:03	-115.28
2017-12-04 12:25:09	-111.86
2017-11-28 12:26:03	-104.8
2017-11-22 12:25:10	-104.87
2017-11-16 12:26:04	-110.04
2017-11-10 12:25:10	-101.37
2017-11-04 12:26:04	-103.06
2017-10-29 12:25:10	-104.87
2017-10-23 12:26:04	-111.79
2017-10-17 12:25:13	-87.35
2017-10-11 12:26:04	-82.1
2017-10-05 12:25:13	-73.37
2017-09-29 12:26:04	-54.15
2017-09-23 12:25:12	-92.59
2017-09-17 12:26:03	-83.85
2017-09-11 12:25:06	-85.61
2017-09-05 12:26:03	-92.57
2017-08-30 12:25:06	-90.85
2017-08-24 12:26:02	-75.11
2017-08-18 12:25:05	-76.87
2017-08-12 12:26:02	-71.62
2017-08-06 12:25:05	-66.4
2017-07-31 12:26:01	-62.88
2017-07-25 12:25:04	-62.9
2017-07-19 12:26:00	-62.88
2017-07-13 12:25:03	-68.14
2017-07-07 12:26:00	-61.13
2017-07-01 12:25:03	-75.12
2017-06-25 12:25:59	-66.38
2017-06-19 12:25:02	-66.39
2017-06-13 12:25:58	-69.87
2017-06-07 12:25:01	-68.14
2017-06-01 12:25:58	-55.89
2017-05-26 12:25:00	-57.66
2017-05-20 12:25:57	-57.64
2017-05-14 12:25:00	-66.4
2017-05-08 12:25:56	-62.89
2017-05-02 12:24:59	-64.65
2017-04-26 12:25:56	-62.88
2017-04-20 12:24:59	-66.4
2017-04-14 12:25:55	-62.89
2017-04-08 12:24:58	-73.38
2017-04-02 12:25:55	-64.63
2017-03-27 12:24:58	-75.27
2017-03-21 12:25:54	-75.14
2017-03-15 12:24:58	-75.27
2017-03-09 12:25:54	-73.4
2017-03-03 12:24:57	-68.27
2017-02-25 12:25:54	-68.16
2017-02-19 12:24:57	-80.52
2017-02-13 12:25:54	-71.65
2017-02-07 12:24:57	-56.02
2017-02-01 12:25:40	-49.02
2017-01-26 12:24:58	-43.76
2017-01-20 12:25:55	-54.17
2017-01-14 12:24:58	-45.52
2017-01-08 12:25:40	-40.26
2017-01-02 12:24:58	-42.01
2016-12-27 12:25:57	-48.94
2016-12-21 12:25:00	-38.51
2016-12-15 12:25:42	-28.01
2016-12-09 12:25:00	-26.26
2016-12-03 12:25:57	-26.22
2016-11-27 12:25:01	-68.27
2016-11-15 12:25:01	-71.77
2016-11-09 12:25:58	-61.17
2016-11-03 12:25:01	-68.27
2016-10-28 12:25:43	-73.52
2016-10-22 00:25:01	-68.27
2016-10-16 00:25:58	-71.65
2016-10-10 00:25:01	-68.27
2016-10-04 00:25:43	-59.51
2016-09-28 00:25:01	-61.27
2016-09-22 00:25:40	-57.88
2016-09-10 00:25:43	-49.02
2016-08-29 00:25:39	-57.87
2016-08-17 00:25:42	-40.26
2016-08-05 00:25:38	-26.31
2016-07-24 00:25:40	-59.52
2016-07-12 00:25:37	-68.39
2016-06-30 00:25:39	-54.26
2016-06-06 00:25:38	-36.76
2016-05-25 00:25:34	-47.35
2016-05-13 00:25:36	-28.01
2016-05-01 00:25:33	0
2016-04-19 00:25:32	0
2016-04-07 00:25:32	-36.83
2016-03-26 00:25:31	-29.78
2016-03-14 00:25:31	-26.31
2016-03-02 00:25:31	-10.51
2016-02-19 00:25:31	-19.29
2016-02-07 00:25:31	-10.51
2016-01-26 00:25:31	-21.04
2016-01-14 00:25:31	-17.52
2015-12-21 00:25:32	-31.53
2015-12-09 00:25:33	-36.83
2015-11-27 00:25:33	-42.04
2015-11-15 00:25:34	-36.83
2015-11-03 00:25:39	-38.45
2015-10-22 00:25:39	-43.72
2015-10-10 00:25:39	-36.7
2015-09-28 00:25:39	-68.2
2015-09-16 00:25:39	-71.64
2015-09-04 00:25:39	-64.7
2015-08-23 00:25:38	-73.4
2015-08-11 00:25:38	-71.7
2015-07-30 00:25:37	-61.17
2015-07-18 00:25:36	-73.45
2015-07-06 00:25:35	-59.41
2015-06-24 00:25:36	-50.72
2015-06-12 00:25:35	-55.92
2015-05-31 00:25:34	-52.47
2015-05-07 00:25:33	-47.24
2015-04-25 00:25:32	-48.92
2015-04-13 00:25:31	-41.97
2015-04-01 00:25:31	-54.17
2015-03-20 00:25:31	-76.95
2015-03-08 00:25:30	-64.66
2015-02-24 00:25:30	-54.21
2015-02-12 00:25:30	-54.16
2015-01-31 00:25:31	-59.47
2015-01-19 00:25:31	-52.43
2015-01-07 00:25:31	-61.21
2014-12-26 00:25:31	-68.15
2014-12-14 00:25:32	-55.97
2014-12-02 00:25:32	-47.18
2014-11-08 00:25:33	-48.93
2014-10-15 00:25:33	-62.91

## Sheet: diameter-TSX
date	crater diameter (TSX) [m]
2012-02-23 12:28:15	212.59
2012-03-05 12:28:16	215.12
2012-03-16 12:28:16	220.18
2012-03-27 12:28:17	221.45
2012-04-07 12:28:17	222.71
2012-04-18 12:28:17	222.71
2012-05-10 12:28:19	230.3
2012-05-21 12:28:19	230.3
2012-07-04 12:28:21	231.57
2012-08-28 12:28:23	232.83
2012-09-08 12:28:24	241.69
2012-09-19 12:28:24	236.63
2012-09-30 12:28:24	244.22
2012-10-11 12:28:24	244.22
2012-10-22 12:28:24	242.96
2012-11-02 12:28:24	236.63
2012-11-13 12:28:24	235.37
2012-11-24 12:28:24	244.22
2012-12-05 12:28:23	244.22
2012-12-16 12:28:22	240.43
2012-12-27 12:28:22	240.43
2013-01-07 12:28:21	240.43
2013-01-18 12:28:21	241.69
2013-01-29 12:28:21	242.96
2013-02-09 12:28:21	237.9
2013-03-03 12:28:21	236.63
2013-03-14 12:28:21	244.22
2013-04-05 12:28:22	245.49
2013-04-16 12:28:23	253.08
2013-04-27 12:28:23	253.08
2013-05-08 12:28:24	215.12
2013-05-19 12:28:25	239.16
2013-06-10 12:28:26	244.22
2013-06-21 12:28:26	254.35
2013-08-04 12:28:29	265.73
2013-11-11 12:28:31	272.06
2013-12-03 12:28:30	269.53
2014-03-23 12:28:27	265.73
2014-04-14 12:28:28	268.27
2014-05-06 12:28:29	272.06
2014-09-04 12:28:34	275.86
2014-09-15 12:28:35	272.06
2014-11-20 12:28:45	273.33
2014-12-12 12:28:33	277.12
2014-12-23 12:28:42	275.86
2015-01-03 12:28:32	277.12
2015-01-14 12:28:31	279.65
2015-03-10 12:28:31	282.19
2015-03-21 12:28:32	287.25
2015-04-01 12:28:32	288.51
2015-04-12 12:28:32	288.51
2015-04-23 12:28:33	287.25
2015-05-04 12:28:33	284.72
2015-05-15 12:28:34	280.92
2015-07-31 12:28:38	284.72
2015-08-11 12:28:38	283.45
2015-08-22 12:28:38	282.19
2015-09-02 12:28:39	284.72
2015-10-27 12:28:40	284.72
2015-11-07 12:28:41	291.04
2015-11-18 12:28:40	293.57
2015-11-29 12:28:40	292.31
2015-12-10 12:28:39	294.84
2015-12-21 12:28:39	291.04
2016-01-12 12:28:38	289.78
2016-01-23 12:28:38	293.57
2016-02-03 12:28:37	296.1
2016-02-14 12:28:37	293.57
2016-02-25 12:28:38	291.04
2016-03-07 12:28:38	289.78
2016-03-18 12:28:39	291.04
2016-03-29 12:28:39	292.31
2016-04-20 12:28:40	296.1
2016-05-01 12:28:40	297.37
2016-05-12 12:28:41	291.04
2016-05-23 12:28:42	292.31
2016-06-03 12:28:42	297.37
2016-06-14 12:28:43	293.57
2016-06-25 12:28:43	291.04
2016-07-06 12:28:43	289.78
2016-07-17 12:28:43	291.04
2016-07-28 12:28:44	292.31
2016-08-08 12:28:45	293.57
2016-08-19 12:28:46	292.31
2016-08-30 12:28:47	292.31
2016-09-10 12:28:47	293.57
2016-09-21 12:28:48	293.57
2016-10-02 12:28:48	294.84
2016-10-13 12:28:48	291.04
2016-10-24 12:28:49	297.37
2016-11-04 12:28:49	302.43
2016-11-15 12:28:49	302.43
2016-11-26 12:28:49	302.43
2016-12-07 12:28:49	298.64
2016-12-18 12:28:48	297.37
2016-12-29 12:28:48	296.1
2017-01-09 12:28:46	296.1
2017-01-20 12:28:46	297.37
2017-01-31 12:28:45	297.37
2017-02-11 12:28:45	297.37
2017-02-22 12:28:46	298.64
2017-03-05 12:28:46	297.37
2017-03-16 12:28:46	298.64
2017-03-27 12:28:46	298.64
2017-04-07 12:28:47	297.37
2017-04-18 12:28:47	297.37
2017-04-29 12:28:48	298.64
2017-05-10 12:28:48	298.64
2017-05-21 12:28:49	296.1
2017-06-01 12:28:49	297.37
2017-06-12 12:28:50	299.9
2017-06-23 12:28:51	298.64
2017-07-04 12:28:51	296.1
2017-07-15 12:28:52	297.37
2017-07-26 12:28:52	299.9
2017-08-06 12:28:53	297.37
2017-08-17 12:28:53	297.37
2017-08-28 12:28:53	297.37
2017-09-08 12:28:54	297.37
2017-11-02 12:28:56	302.43
2017-11-13 12:28:56	301.17
2017-11-24 12:28:56	301.17
2017-12-05 12:28:55	306.23
2017-12-16 12:28:55	306.23
2017-12-27 12:28:55	304.96
2018-01-07 12:28:54	304.96
2018-01-18 12:28:54	304.96
2018-01-29 12:28:53	304.96
2018-02-09 12:28:53	301.17
2018-02-20 12:28:53	301.17
2018-03-03 12:28:53	301.17
2018-03-14 12:28:53	299.9
2018-03-25 12:28:55	301.17
2018-04-05 12:28:54	301.17
2018-04-27 12:28:56	302.43
2018-05-19 12:28:57	299.9
2018-06-10 12:28:56	301.17
2018-06-21 12:28:58	302.43
2018-07-13 12:28:59	307.49
2018-09-17 12:29:02	315.09
2018-10-09 12:29:03	323.94
2018-10-20 12:29:03	322.68
2018-12-14 12:29:02	325.21
2018-12-25 12:29:02	327.74
2019-01-16 12:29:01	327.74
2019-01-27 12:29:00	325.21
2019-02-18 12:29:00	330.27
2019-03-01 12:29:00	332.8
2019-03-12 12:29:01	334.07
2019-03-23 12:29:01	335.33
2019-04-25 12:29:02	336.6
2019-05-06 12:29:03	337.86
2019-05-17 12:29:03	336.6
2019-05-28 12:29:04	335.33
2019-06-30 12:29:06	341.66
2019-09-15 12:29:10	342.92
2019-10-07 12:29:11	353.05
2019-10-18 12:29:11	364.44

## Sheet: diameter-GE
date	crater diameter (GE) [m]
2012-11-19	236
2013-02-16	240
2013-03-02	230
2014-04-11	260
2014-12-04	259.48
2015-01-30	278
2016-05-06	296.12
2017-01-22	300.24
2017-02-23	296
2017-03-22	298.6
2017-07-14	300
2018-01-06	309.6
2018-03-02	308.2
2018-05-30	307.2
2018-12-01	310.42
2019-03-07	328
2019-12-06	360

## Sheet: VRP
date	VRP [Watt]
2012-01-01 04:20:00	1.13688e+07
2012-01-01 08:45:00	2.5647e+07
2012-01-02 05:05:00	2.79587e+07
2012-01-02 07:50:00	2.39734e+06
2012-01-03 08:30:00	3.72477e+07
2012-01-04 04:50:00	2.69557e+07
2012-01-05 08:20:00	3.78706e+07
2012-01-06 04:40:00	3.90407e+07
2012-01-07 05:20:00	2.17368e+07
2012-01-07 08:10:00	3.90161e+07
2012-01-08 04:25:00	4.62093e+07
2012-01-09 05:10:00	4.53074e+07
2012-01-09 07:55:00	2.63834e+07
2012-01-10 08:40:00	4.61879e+07
2012-01-11 04:55:00	2.44927e+07
2012-01-11 07:45:00	1.74727e+07
2012-01-12 08:25:00	5.241e+07
2012-01-13 04:45:00	9.45174e+06
2012-01-14 05:30:00	813439
2012-01-14 08:15:00	1.74436e+06
2012-01-15 04:35:00	1.92547e+07
2012-01-16 05:15:00	3.73829e+07
2012-01-16 08:00:00	1.54023e+07
2012-01-17 04:20:00	1.46982e+07
2012-01-17 08:45:00	2.5376e+07
2012-01-18 07:50:00	4.35398e+06
2012-01-19 08:30:00	3.57273e+06
2012-01-20 04:50:00	3.30407e+07
2012-01-20 07:35:00	5.30445e+06
2012-01-21 08:20:00	2.11265e+07
2012-01-22 04:40:00	3.01093e+07
2012-01-23 05:20:00	1.97121e+07
2012-01-23 08:10:00	3.0289e+07
2012-01-24 04:25:00	3.35166e+07
2012-01-24 08:50:00	3.22585e+07
2012-01-25 05:10:00	3.64988e+07
2012-01-25 07:55:00	2.44821e+07
2012-01-26 08:40:00	2.2676e+07
2012-01-27 04:55:00	2.28729e+07
2012-01-27 07:45:00	3.26765e+06
2012-01-28 08:25:00	2.81738e+07
2012-01-31 08:55:00	147908
2012-02-01 05:15:00	2.18195e+07
2012-02-01 08:00:00	2.9978e+06
2012-02-02 08:45:00	4.29693e+07
2012-02-03 05:05:00	2.38897e+06
2012-02-03 07:50:00	7.23317e+06
2012-02-04 04:10:00	1.64289e+06
2012-02-04 08:35:00	2.42265e+07
2012-02-05 04:50:00	1.11922e+07
2012-02-05 07:35:00	7.30937e+06
2012-02-13 08:25:00	602096
2012-02-14 04:45:00	1.78509e+06
2012-02-18 04:20:00	2.29175e+07
2012-02-19 05:05:00	1.37813e+06
2012-02-19 07:50:00	3.28746e+06
2012-02-20 04:10:00	5.63658e+06
2012-02-20 08:35:00	4.35579e+06
2012-02-21 04:50:00	1.73997e+06
2012-02-21 07:40:00	532209
2012-02-22 08:20:00	3.46597e+07
2012-02-23 04:40:00	3.23198e+07
2012-02-24 05:20:00	2.4405e+07
2012-02-24 08:10:00	2.09457e+07
2012-02-26 07:55:00	3.00252e+07
2012-02-27 08:40:00	1.96976e+07
2012-02-28 05:00:00	4.07859e+06
2012-02-28 07:45:00	1.04794e+07
2012-02-29 08:25:00	4.69321e+07
2012-03-01 04:45:00	5.00939e+07
2012-03-02 05:30:00	1.21794e+07
2012-03-02 08:15:00	4.02269e+07
2012-03-03 04:35:00	4.38581e+07
2012-03-03 08:55:00	4.12019e+06
2012-03-04 05:15:00	5.18108e+07
2012-03-04 08:00:00	5.08517e+07
2012-03-05 04:20:00	3.82785e+07
2012-03-05 08:45:00	5.58426e+07
2012-03-06 05:05:00	5.70495e+07
2012-03-06 07:50:00	2.176e+07
2012-03-07 08:35:00	4.62366e+07
2012-03-08 04:50:00	3.62145e+07
2012-03-08 07:40:00	7.1432e+06
2012-03-09 08:20:00	3.87015e+07
2012-03-11 05:20:00	5.48019e+07
2012-03-11 08:10:00	4.72603e+07
2012-03-12 08:50:00	9.20689e+06
2012-03-13 05:10:00	1.92654e+06
2012-03-13 07:55:00	2.27744e+06
2012-03-14 04:15:00	1.00689e+06
2012-03-14 08:40:00	4.37852e+07
2012-03-15 04:55:00	1.29937e+07
2012-03-15 07:45:00	4.47472e+06
2012-03-16 08:25:00	1.97703e+07
2012-03-17 04:45:00	6.69919e+07
2012-03-18 05:30:00	2.44261e+07
2012-03-20 05:15:00	4.236e+07
2012-03-20 08:00:00	4.51528e+07
2012-03-21 04:20:00	3.07796e+07
2012-03-21 08:45:00	3.75144e+07
2012-03-22 05:05:00	5.92082e+07
2012-03-22 07:50:00	1.83542e+07
2012-03-23 08:35:00	7.09535e+07
2012-03-24 04:50:00	1.62719e+07
2012-03-24 07:40:00	1.78232e+07
2012-03-25 08:20:00	2.51966e+07
2012-03-26 04:40:00	1.7715e+07
2012-03-27 05:20:00	1.08473e+08
2012-03-27 08:10:00	968201
2012-03-29 07:55:00	7.75537e+06
2012-03-30 08:40:00	4.76092e+06
2012-03-31 07:45:00	6.05531e+06
2012-04-03 05:30:00	1.88671e+07
2012-04-03 08:15:00	4.69616e+07
2012-04-04 04:35:00	1.88633e+07
2012-04-04 09:00:00	2.09961e+07
2012-04-05 08:05:00	6.51681e+06
2012-04-07 07:50:00	5.69236e+06
2012-04-08 04:10:00	2.1181e+06
2012-04-08 08:35:00	2.21377e+07
2012-04-09 07:40:00	6.98462e+06
2012-04-10 08:20:00	1.41243e+07
2012-04-14 07:55:00	2.76974e+07
2012-04-15 04:15:00	404156
2012-04-15 08:40:00	6.79155e+06
2012-04-16 04:55:00	8.11316e+06
2012-04-17 08:25:00	2.14778e+07
2012-04-19 08:15:00	2.3443e+07
2012-04-21 05:15:00	3.43829e+08
2012-04-21 08:05:00	3.50098e+06
2012-04-22 04:20:00	1.90864e+07
2012-04-22 08:45:00	2.22225e+06
2012-04-23 07:50:00	1.41047e+07
2012-04-24 04:10:00	1.5375e+07
2012-04-24 08:35:00	6.50876e+07
2012-04-25 04:50:00	3.09887e+07
2012-04-25 07:40:00	5.93295e+06
2012-04-26 05:35:00	586415
2012-04-26 08:20:00	1.31376e+07
2012-04-27 04:40:00	3.75222e+07
2012-04-28 08:10:00	3.30937e+07
2012-04-30 05:10:00	7.2976e+07
2012-04-30 07:55:00	3.73541e+07
2012-05-01 04:15:00	7.03065e+06
2012-05-01 08:40:00	8.66501e+07
2012-05-02 07:45:00	9.63512e+06
2012-05-04 04:45:00	1.05943e+07
2012-05-05 08:15:00	1.85576e+06
2012-05-07 05:15:00	7.17455e+07
2012-05-12 05:35:00	1.31236e+06
2012-05-12 08:20:00	4.78068e+06
2012-05-13 04:40:00	7.49036e+06
2012-05-14 05:20:00	8.78976e+06
2012-05-16 05:10:00	1.27433e+06
2012-05-19 08:25:00	6.74613e+07
2012-05-20 04:45:00	3.64771e+07
2012-05-21 05:30:00	7.19487e+06
2012-05-21 08:15:00	1.37062e+07
2012-05-24 08:45:00	5.15585e+07
2012-05-25 05:05:00	6.2854e+07
2012-05-26 08:35:00	1.14183e+08
2012-05-27 07:40:00	2.90591e+07
2012-05-28 08:20:00	6.69606e+07
2012-05-29 04:40:00	7.03163e+07
2012-05-29 09:05:00	3.97608e+06
2012-05-30 05:20:00	7.8351e+07
2012-05-30 08:10:00	3.07328e+07
2012-05-31 04:25:00	4.05686e+07
2012-06-01 07:55:00	7.88836e+06
2012-06-05 04:45:00	3.05674e+07
2012-06-07 04:35:00	2.36033e+07
2012-06-10 07:50:00	3.7017e+06
2012-06-11 04:10:00	2.18657e+06
2012-06-11 08:35:00	504637
2012-06-12 04:50:00	6.03221e+07
2012-06-13 08:20:00	4.62409e+06
2012-06-15 08:10:00	6.07638e+07
2012-06-18 08:40:00	3.87059e+06
2012-06-19 07:45:00	379211
2012-06-28 07:40:00	7.36578e+06
2012-07-01 05:20:00	3.55222e+06
2012-07-04 04:15:00	5.29796e+07
2012-07-04 08:40:00	2.06738e+07
2012-07-05 04:55:00	1.85898e+06
2012-07-05 07:45:00	2.94597e+06
2012-07-06 08:25:00	6.35977e+07
2012-07-07 04:45:00	1.70594e+07
2012-07-08 08:15:00	3.85034e+07
2012-07-09 04:35:00	1.16323e+07
2012-07-10 08:00:00	2.82945e+07
2012-07-12 05:05:00	1.84723e+07
2012-07-17 08:10:00	1.12127e+06
2012-07-19 05:10:00	2.84196e+07
2012-07-19 07:55:00	961216
2012-07-21 04:55:00	5.34817e+07
2012-07-21 07:45:00	4.3604e+07
2012-07-22 08:25:00	4.22284e+07
2012-07-23 04:45:00	9.07923e+06
2012-07-24 05:30:00	2.16862e+06
2012-07-28 07:50:00	2.30323e+06
2012-07-30 04:50:00	2.77766e+07
2012-07-30 07:40:00	4.80897e+06
2012-07-31 08:20:00	2.10132e+07
2012-08-01 04:40:00	5.67055e+07
2012-08-02 05:20:00	3.41864e+07
2012-08-02 08:10:00	1.18815e+07
2012-08-04 05:10:00	1.75903e+07
2012-08-04 07:55:00	2.0671e+07
2012-08-07 08:25:00	479240
2012-08-09 08:15:00	1.13018e+07
2012-08-15 04:50:00	4.02402e+07
2012-08-15 07:35:00	1.53173e+07
2012-08-16 08:20:00	2.24916e+06
2012-08-20 05:10:00	5.21328e+06
2012-08-25 08:15:00	8.53434e+06
2012-08-26 08:55:00	1.42481e+06
2012-08-27 08:00:00	2.87321e+06
2012-08-29 05:05:00	2.39412e+07
2012-08-29 07:50:00	6.69714e+06
2012-08-30 08:35:00	6.04013e+07
2012-09-03 05:20:00	1.69691e+07
2012-09-03 08:10:00	3.06138e+07
2012-09-04 04:25:00	3.21554e+07
2012-09-05 07:55:00	3.40658e+07
2012-09-06 08:40:00	1.11301e+07
2012-09-08 08:25:00	5.68744e+07
2012-09-10 08:15:00	7.30598e+06
2012-09-13 08:45:00	2.17725e+07
2012-09-14 05:05:00	3.49474e+06
2012-09-14 07:50:00	1.83378e+07
2012-09-16 04:50:00	9.21001e+06
2012-09-17 08:20:00	939684
2012-09-20 04:25:00	4.42786e+07
2012-09-21 05:10:00	8.98065e+06
2012-09-21 07:55:00	6.2382e+07
2012-09-22 04:15:00	8.34212e+06
2012-09-22 08:40:00	4.16913e+07
2012-09-23 04:55:00	5.98926e+07
2012-09-29 04:20:00	8.4483e+06
2012-10-01 08:30:00	3.48836e+07
2012-10-03 08:20:00	2.96663e+07
2012-10-04 04:40:00	4.48601e+06
2012-10-05 08:10:00	6.04859e+07
2012-10-06 04:25:00	5.52727e+07
2012-10-06 08:50:00	1.95225e+07
2012-10-07 07:55:00	3.39935e+07
2012-10-08 08:40:00	3.27966e+07
2012-10-09 07:45:00	5.42064e+06
2012-10-10 08:25:00	1.24859e+07
2012-10-11 04:45:00	2.8837e+07
2012-10-12 05:30:00	4.68482e+06
2012-10-13 08:55:00	2.48602e+06
2012-10-14 05:15:00	1.6499e+07
2012-10-14 08:00:00	1.94137e+07
2012-10-15 04:20:00	1.84183e+07
2012-10-15 08:45:00	1.71755e+07
2012-10-16 05:05:00	3.16552e+07
2012-10-16 07:50:00	1.93933e+07
2012-10-17 04:10:00	1.62166e+06
2012-10-17 08:35:00	2.74463e+07
2012-10-18 04:50:00	2.71214e+07
2012-10-18 07:35:00	6.31779e+06
2012-10-19 08:20:00	3.36264e+06
2012-10-20 04:40:00	757075
2012-10-21 05:20:00	5.46931e+06
2012-10-21 08:10:00	5.39151e+07
2012-10-22 04:25:00	7.52951e+07
2012-10-23 05:10:00	2.66233e+07
2012-10-23 07:55:00	2.80839e+07
2012-10-24 08:40:00	4.70599e+07
2012-10-25 04:55:00	6.28322e+07
2012-10-25 07:45:00	1.16031e+07
2012-10-26 08:25:00	3.26366e+07
2012-10-27 04:45:00	3.47249e+07
2012-10-28 05:30:00	4.89045e+06
2012-10-28 08:15:00	1.18436e+07
2012-10-29 04:35:00	6.70019e+06
2012-10-30 05:15:00	2.23648e+06
2012-10-31 08:45:00	3.1737e+07
2012-11-02 04:10:00	9.36182e+06
2012-11-02 08:30:00	4.89562e+06
2012-11-07 04:25:00	870139
2012-11-07 08:50:00	3.45305e+07
2012-11-08 05:10:00	5.66689e+07
2012-11-08 07:55:00	3.80859e+07
2012-11-09 08:40:00	4.78195e+07
2012-11-10 04:55:00	7.29395e+07
2012-11-10 07:45:00	2.47165e+07
2012-11-11 08:25:00	4.48619e+07
2012-11-12 04:45:00	2.48558e+07
2012-11-13 05:30:00	1.9104e+07
2012-11-13 08:15:00	3.50022e+07
2012-11-14 04:35:00	4.15974e+07
2012-11-15 05:15:00	3.91706e+07
2012-11-15 08:00:00	5.0603e+07
2012-11-16 04:20:00	3.58679e+07
2012-11-16 08:45:00	3.81992e+07
2012-11-17 05:05:00	5.07095e+07
2012-11-17 07:50:00	1.23268e+07
2012-11-18 04:10:00	1.17976e+07
2012-11-18 08:30:00	3.90512e+07
2012-11-19 04:50:00	2.18636e+07
2012-11-19 07:35:00	905965
2012-11-20 08:20:00	3.0705e+07
2012-11-21 04:40:00	3.68734e+07
2012-11-22 05:20:00	1.5075e+07
2012-11-22 08:10:00	4.84832e+07
2012-11-23 04:25:00	1.58984e+07
2012-11-24 05:10:00	4.84293e+07
2012-11-24 07:55:00	1.37031e+07
2012-11-25 04:15:00	1.66131e+07
2012-11-25 08:40:00	3.75937e+07
2012-11-26 04:55:00	3.64416e+07
2012-11-26 07:45:00	2.49409e+07
2012-11-27 08:25:00	2.3845e+07
2012-11-28 04:45:00	2.76071e+07
2012-11-29 05:30:00	7.73076e+06
2012-11-29 08:15:00	4.68318e+07
2012-11-30 04:35:00	457447
2012-12-01 08:00:00	2.61846e+07
2012-12-02 04:20:00	9.49524e+06
2012-12-02 08:45:00	2.02883e+07
2012-12-03 05:05:00	3.23134e+07
2012-12-03 07:50:00	2.5629e+07
2012-12-04 04:10:00	3.64349e+06
2012-12-04 08:35:00	2.79184e+07
2012-12-05 04:50:00	2.56715e+07
2012-12-05 07:35:00	9.17732e+06
2012-12-06 08:20:00	2.72062e+07
2012-12-07 04:40:00	1.78641e+07
2012-12-08 05:20:00	1.10002e+07
2012-12-08 08:10:00	5.02017e+07
2012-12-09 04:25:00	3.22716e+07
2012-12-10 05:10:00	5.12434e+07
2012-12-10 07:55:00	2.31506e+07
2012-12-12 04:55:00	1.95845e+07
2012-12-13 08:25:00	2.49623e+07
2012-12-14 04:45:00	5.61373e+07
2012-12-15 08:15:00	4.83459e+07
2012-12-16 04:35:00	3.81148e+07
2012-12-16 08:55:00	901890
2012-12-17 05:15:00	3.66906e+07
2012-12-17 08:00:00	3.71064e+07
2012-12-18 04:20:00	2.65942e+06
2012-12-18 08:45:00	3.06134e+07
2012-12-19 05:05:00	4.09493e+07
2012-12-19 07:50:00	1.41801e+07
2012-12-20 04:10:00	1.49892e+07
2012-12-20 08:35:00	3.35788e+07
2012-12-21 04:50:00	2.11581e+07
2012-12-21 07:40:00	8.11899e+06
2012-12-22 08:20:00	4.35973e+07
2012-12-23 04:40:00	3.25321e+07
2012-12-24 05:20:00	3.10927e+07
2012-12-24 08:10:00	3.83144e+07
2012-12-25 04:25:00	5.22833e+07
2012-12-26 05:10:00	3.70227e+07
2012-12-26 07:55:00	2.44465e+07
2012-12-27 04:15:00	1.09792e+06
2012-12-27 08:40:00	5.75975e+06
2012-12-28 04:55:00	1.49101e+07
2012-12-28 07:45:00	1.55778e+07
2012-12-29 08:25:00	3.32398e+07
2012-12-30 04:45:00	2.40786e+07
2012-12-31 05:30:00	5.86148e+06
2012-12-31 08:15:00	1.20213e+07
2013-01-01 04:35:00	2.6213e+07
2013-01-04 05:05:00	1.55152e+07
2013-01-04 07:50:00	1.31369e+07
2013-01-05 04:10:00	1.75156e+07
2013-01-05 08:35:00	1.47399e+07
2013-01-06 04:50:00	2.02456e+07
2013-01-07 08:20:00	5.73322e+06
2013-01-08 04:40:00	528824
2013-01-10 04:25:00	2.47781e+06
2013-01-11 05:10:00	2.48264e+07
2013-01-11 07:55:00	7.64848e+06
2013-01-12 04:15:00	6.12844e+06
2013-01-12 08:40:00	3.28766e+07
2013-01-13 05:00:00	1.81643e+07
2013-01-13 07:45:00	9.1199e+06
2013-01-14 08:25:00	3.30268e+07
2013-01-15 04:45:00	3.52971e+07
2013-01-16 05:30:00	2.73378e+07
2013-01-16 08:15:00	2.63929e+07
2013-01-17 04:35:00	1.07824e+07
2013-01-17 08:55:00	1.28157e+07
2013-01-18 05:15:00	2.95401e+07
2013-01-18 08:00:00	3.26134e+07
2013-01-19 04:20:00	3.80969e+06
2013-01-19 08:45:00	2.45453e+07
2013-01-20 05:05:00	4.37335e+07
2013-01-20 07:50:00	1.12638e+07
2013-01-21 08:35:00	120577
2013-01-25 05:20:00	1.53168e+07
2013-01-25 08:10:00	2.72313e+07
2013-01-26 04:25:00	1.8081e+07
2013-01-27 05:10:00	2.85078e+07
2013-01-27 07:55:00	2.63825e+07
2013-01-28 04:15:00	1.52561e+07
2013-01-28 08:40:00	3.16952e+07
2013-01-29 05:00:00	2.92329e+07
2013-01-29 07:45:00	1.733e+07
2013-01-30 08:25:00	3.10336e+07
2013-01-31 04:45:00	2.01227e+07
2013-02-01 05:30:00	2.66506e+06
2013-02-01 08:15:00	1.32907e+07
2013-02-02 04:35:00	1.38555e+07
2013-02-02 08:55:00	2.31908e+06
2013-02-03 05:15:00	1.8772e+07
2013-02-03 08:00:00	5.166e+06
2013-02-04 04:20:00	1.28929e+07
2013-02-04 08:45:00	2.27075e+07
2013-02-05 07:50:00	1.68606e+07
2013-02-06 08:35:00	2.67186e+07
2013-02-07 04:50:00	1.96436e+07
2013-02-07 07:40:00	3.94451e+06
2013-02-08 08:20:00	1.39001e+07
2013-02-09 04:40:00	6.70698e+06
2013-02-10 05:20:00	1.49619e+07
2013-02-10 08:10:00	2.27847e+07
2013-02-11 04:25:00	1.00587e+07
2013-02-12 05:10:00	1.94191e+07
2013-02-12 07:55:00	2.69422e+06
2013-02-13 04:15:00	6.26676e+06
2013-02-14 04:55:00	1.05375e+07
2013-02-14 07:45:00	4.82584e+06
2013-02-15 08:25:00	2.36171e+07
2013-02-16 04:45:00	1.75916e+07
2013-02-17 08:15:00	1.45554e+07
2013-02-18 04:35:00	2.08387e+07
2013-02-18 08:55:00	578598
2013-02-19 05:15:00	1.22067e+07
2013-02-19 08:00:00	1.05096e+07
2013-02-20 04:20:00	6.94623e+06
2013-02-20 08:45:00	1.26708e+07
2013-02-21 07:50:00	1.70425e+07
2013-02-22 04:10:00	5.99562e+06
2013-02-23 04:50:00	2.7351e+07
2013-02-23 07:40:00	5.3486e+06
2013-02-24 08:20:00	3.98091e+07
2013-02-25 04:40:00	2.31802e+07
2013-02-26 08:10:00	1.40414e+07
2013-02-27 04:25:00	1.01187e+07
2013-02-27 08:50:00	3.41304e+06
2013-02-28 05:10:00	3.52579e+07
2013-02-28 07:55:00	2.58761e+07
2013-03-01 04:15:00	1.53465e+07
2013-03-01 08:40:00	1.98916e+07
2013-03-03 08:25:00	2.92574e+07
2013-03-04 04:45:00	2.89575e+07
2013-03-05 05:30:00	1.00037e+07
2013-03-05 08:15:00	1.67399e+07
2013-03-07 05:15:00	3.52358e+07
2013-03-07 08:00:00	1.55862e+07
2013-03-08 08:45:00	3.28238e+07
2013-03-09 05:05:00	4.06938e+07
2013-03-09 07:50:00	1.80884e+07
2013-03-10 04:10:00	3.40148e+06
2013-03-10 08:35:00	3.04776e+07
2013-03-11 07:40:00	6.49715e+06
2013-03-12 08:20:00	1.83405e+07
2013-03-13 04:40:00	1.82855e+06
2013-03-14 05:20:00	3.67882e+06
2013-03-17 08:40:00	1.8407e+07
2013-03-18 05:00:00	1.49295e+06
2013-03-18 07:45:00	4.99852e+06
2013-03-19 08:25:00	1.21333e+07
2013-03-20 04:45:00	1.13301e+07
2013-03-21 05:30:00	1.0004e+07
2013-03-21 08:15:00	2.19375e+07
2013-03-22 04:35:00	1.78059e+07
2013-03-23 08:05:00	1.42853e+06
2013-03-25 05:05:00	1.71172e+07
2013-03-25 07:50:00	4.32921e+06
2013-03-26 08:35:00	2.62262e+07
2013-03-27 04:50:00	1.13922e+07
2013-03-27 07:40:00	6.76971e+06
2013-03-28 08:20:00	2.29452e+07
2013-03-30 08:10:00	1.67734e+07
2013-03-31 04:25:00	3.73816e+06
2013-03-31 08:50:00	274594
2013-04-03 05:00:00	2.77049e+07
2013-04-03 07:45:00	2.16829e+06
2013-04-06 08:15:00	226846
2013-04-08 05:15:00	4.18229e+07
2013-04-08 08:05:00	4.28104e+06
2013-04-09 04:20:00	958145
2013-04-10 05:05:00	2.95819e+07
2013-04-10 07:50:00	334482
2013-04-11 08:35:00	1.21158e+07
2013-04-12 04:50:00	2.75099e+06
2013-04-15 05:25:00	2.93302e+07
2013-04-16 04:25:00	2.69916e+07
2013-04-17 05:10:00	2.12207e+07
2013-04-17 07:55:00	8.2816e+06
2013-04-18 08:40:00	3.45865e+07
2013-04-19 05:00:00	6.18847e+06
2013-04-19 07:45:00	5.37223e+06
2013-04-20 08:30:00	4.78111e+07
2013-04-22 08:15:00	5.27653e+06
2013-04-24 08:05:00	669959
2013-04-26 05:05:00	2.14022e+06
2013-04-27 08:35:00	1.90315e+07
2013-04-30 04:40:00	1.63445e+07
2013-05-01 05:20:00	588108
2013-05-02 04:25:00	1.63937e+06
2013-05-02 08:50:00	856573
2013-05-03 05:10:00	1.96223e+07
2013-05-03 07:55:00	1.7792e+06
2013-05-04 08:40:00	6.64809e+06
2013-05-05 05:00:00	1.32038e+07
2013-05-05 07:45:00	2.06006e+06
2013-05-06 08:30:00	1.34297e+07
2013-05-07 04:45:00	7.71439e+06
2013-05-08 08:15:00	1.87899e+07
2013-05-10 08:05:00	2.31036e+06
2013-05-11 04:20:00	2.5041e+06
2013-05-11 08:45:00	1.27765e+06
2013-05-12 05:05:00	1.22919e+07
2013-05-12 07:50:00	2.56332e+07
2013-05-15 08:20:00	2.24583e+08
2013-05-16 04:40:00	1.08271e+07
2013-05-17 05:20:00	964844
2013-05-17 08:10:00	5.50025e+07
2013-05-18 08:50:00	5.05029e+06
2013-05-20 08:40:00	7.58599e+06
2013-05-24 08:15:00	2.50826e+06
2013-05-25 04:35:00	1.79236e+07
2013-05-26 08:05:00	1.29019e+07
2013-05-28 07:50:00	1.25262e+07
2013-05-29 08:35:00	1.04243e+07
2013-05-31 08:20:00	1.44429e+07
2013-06-05 08:40:00	5.4493e+06
2013-06-06 05:00:00	6.49612e+06
2013-06-06 07:45:00	737351
2013-06-07 08:25:00	1.44345e+07
2013-06-08 04:45:00	2.43313e+07
2013-06-09 08:15:00	9.02991e+06
2013-06-10 04:35:00	4.40501e+06
2013-06-12 04:20:00	8.27797e+06
2013-06-14 08:35:00	9.25259e+06
2013-06-15 04:50:00	1.32658e+07
2013-06-15 07:40:00	624282
2013-06-16 08:20:00	2.55247e+07
2013-06-17 04:40:00	1.25272e+07
2013-06-18 05:20:00	4.35163e+07
2013-06-18 08:10:00	1.77403e+07
2013-06-19 04:25:00	1.33709e+07
2013-06-19 08:50:00	5.70495e+06
2013-06-28 08:45:00	1.20842e+07
2013-06-30 08:35:00	319286
2013-07-02 08:20:00	1.15698e+07
2013-07-04 05:20:00	3.58989e+07
2013-07-04 08:10:00	7.13961e+08
2013-07-08 05:00:00	1.52425e+06
2013-07-08 07:45:00	624467
2013-07-09 08:25:00	3.98325e+06
2013-07-10 04:45:00	8.11971e+06
2013-07-11 08:15:00	1.93564e+06
2013-07-14 08:45:00	9.47569e+06
2013-07-15 07:50:00	1.69465e+07
2013-07-16 08:35:00	1.9335e+07
2013-07-17 07:40:00	439553
2013-07-20 05:20:00	1.58818e+06
2013-07-20 08:10:00	2.02688e+07
2013-07-22 07:55:00	700762
2013-07-23 08:40:00	1.06773e+07
2013-07-27 08:15:00	2.61321e+07
2013-07-28 04:35:00	3.60238e+07
2013-07-29 08:00:00	3.14592e+07
2013-07-30 04:20:00	7.4498e+06
2013-07-30 08:45:00	7.56693e+06
2013-08-02 04:50:00	1.19209e+06
2013-08-06 04:25:00	3.09887e+07
2013-08-07 07:55:00	2.43473e+07
2013-08-08 08:40:00	1.0031e+07
2013-08-09 05:00:00	3.17462e+06
2013-08-10 08:25:00	185003
2013-08-12 08:15:00	382688
2013-08-14 08:00:00	467671
2013-08-18 04:50:00	1.57169e+06
2013-09-04 08:20:00	5.93768e+06
2013-09-09 08:40:00	716220
2013-09-10 05:00:00	4.85908e+06
2013-09-19 04:50:00	756473
2013-09-23 04:25:00	3.48401e+06
2013-09-24 07:55:00	2.02125e+06
2013-09-29 08:15:00	884718
2013-09-30 04:35:00	5.8175e+07
2013-10-01 05:15:00	1.25256e+07
2013-10-01 08:00:00	3.69256e+07
2013-10-02 08:45:00	715727
2013-10-03 07:50:00	4.89261e+06
2013-10-04 08:35:00	1.05824e+07
2013-10-05 04:50:00	9.88743e+06
2013-10-08 08:10:00	1.07723e+07
2013-10-09 04:25:00	5.49843e+06
2013-10-09 08:50:00	577478
2013-10-13 08:25:00	3.41e+07
2013-10-14 04:45:00	3.86249e+07
2013-10-15 08:15:00	1.43049e+07
2013-10-16 04:35:00	6.33067e+06
2013-10-17 05:15:00	7.67694e+06
2013-10-17 08:00:00	1.18369e+07
2013-10-18 04:20:00	1.78277e+06
2013-10-26 05:10:00	5.77147e+06
2013-10-26 07:55:00	1.87562e+07
2013-10-27 08:40:00	5.74672e+06
2013-11-01 04:35:00	4.85307e+06
2013-11-03 04:20:00	1.4177e+06
2013-11-03 08:45:00	2.95644e+06
2013-11-04 05:05:00	9.71298e+06
2013-11-04 07:50:00	2.45775e+06
2013-11-05 08:35:00	5.46489e+06
2013-11-06 04:50:00	1.44347e+07
2013-11-09 08:10:00	1.55147e+06
2013-11-10 08:50:00	8.4275e+06
2013-11-11 07:55:00	1.67392e+07
2013-11-15 04:45:00	1.78272e+07
2013-11-16 08:15:00	1.25497e+07
2013-11-17 04:35:00	2.08068e+07
2013-11-18 05:15:00	1.14183e+07
2013-11-18 08:05:00	1.3843e+07
2013-11-21 08:35:00	3.62987e+07
2013-11-22 04:50:00	1.28277e+07
2013-11-22 07:40:00	3.10055e+06
2013-11-23 08:20:00	1.97609e+07
2013-11-25 05:20:00	1.29818e+07
2013-11-25 08:10:00	6.74446e+06
2013-11-26 04:25:00	1.11392e+07
2013-11-27 05:10:00	6.67406e+07
2013-11-27 07:55:00	9.40811e+06
2013-11-28 04:15:00	2.46002e+07
2013-11-28 08:40:00	6.36249e+07
2013-11-29 05:00:00	3.16245e+07
2013-11-29 07:45:00	2.885e+07
2013-11-30 08:25:00	2.02191e+07
2013-12-01 04:45:00	1.99715e+07
2013-12-02 05:30:00	2.50326e+06
2013-12-02 08:15:00	1.33369e+07
2013-12-03 04:35:00	1.29229e+07
2013-12-04 05:15:00	4.45184e+06
2013-12-04 08:05:00	9.26645e+06
2013-12-05 04:20:00	6.99071e+06
2013-12-05 08:45:00	6.80808e+06
2013-12-06 05:05:00	1.91612e+07
2013-12-06 07:50:00	8.38649e+06
2013-12-07 08:35:00	1.3726e+07
2013-12-08 04:50:00	1.41278e+07
2013-12-09 08:20:00	8.81315e+06
2013-12-10 04:40:00	1.23515e+07
2013-12-11 05:20:00	3.8691e+06
2013-12-11 08:10:00	1.3716e+07
2013-12-12 04:25:00	1.72164e+07
2013-12-15 05:00:00	7.07307e+06
2013-12-15 17:10:00	1.48691e+07
2013-12-16 08:25:00	1.12658e+07
2013-12-17 04:45:00	8.38157e+06
2013-12-18 08:15:00	3.77719e+07
2013-12-19 04:35:00	2.4329e+07
2013-12-20 05:15:00	1.64507e+07
2013-12-20 08:05:00	7.90958e+06
2013-12-21 04:20:00	3.54861e+06
2013-12-22 05:05:00	2.87345e+07
2013-12-22 07:50:00	6.14352e+06
2013-12-23 08:35:00	1.41487e+07
2013-12-24 04:50:00	1.90453e+07
2013-12-29 05:10:00	1.25202e+07
2013-12-29 07:55:00	6.88709e+06
2013-12-30 04:15:00	6.43642e+06
2013-12-31 05:00:00	2.36429e+07
2013-12-31 07:45:00	8.935e+06
2014-01-01 08:25:00	3.22445e+07
2014-01-02 04:45:00	3.16036e+07
2014-01-03 08:15:00	244691
2014-01-04 04:35:00	1.07025e+07
2014-01-05 05:15:00	1.35179e+07
2014-01-05 08:05:00	1.26867e+07
2014-01-06 04:20:00	1.23004e+07
2014-01-06 08:45:00	1.70258e+07
2014-01-07 05:05:00	2.25608e+07
2014-01-07 07:50:00	1.31041e+07
2014-01-08 08:35:00	137786
2014-01-09 04:50:00	6.21854e+06
2014-01-11 04:40:00	425185
2014-01-13 04:25:00	6.06053e+06
2014-01-14 05:10:00	3.14459e+07
2014-01-14 07:55:00	1.48478e+07
2014-01-14 17:20:00	1.38837e+07
2014-01-16 05:00:00	3.56414e+07
2014-01-16 07:45:00	1.901e+07
2014-01-16 17:10:00	9.90219e+06
2014-01-17 08:25:00	2.84373e+07
2014-01-18 04:45:00	4.69078e+07
2014-01-18 16:55:00	1.87533e+07
2014-01-19 05:30:00	1.86552e+06
2014-01-19 08:15:00	4.06917e+07
2014-01-20 04:35:00	2.88803e+07
2014-01-20 09:00:00	5.65006e+06
2014-01-20 19:50:00	1.14868e+07
2014-01-21 05:15:00	3.7094e+07
2014-01-21 17:25:00	1.8034e+07
2014-01-22 04:20:00	3.28592e+07
2014-01-22 08:45:00	3.57638e+07
2014-01-23 05:05:00	3.3996e+07
2014-01-23 07:50:00	2.48014e+07
2014-01-24 04:10:00	432987
2014-01-24 08:35:00	2.67188e+07
2014-01-25 04:50:00	1.39608e+07
2014-01-25 07:40:00	509864
2014-01-26 08:20:00	1.9082e+07
2014-01-27 04:40:00	1.63529e+07
2014-01-28 05:20:00	1.83475e+06
2014-01-28 08:10:00	1.0746e+07
2014-01-29 04:25:00	2.89808e+06
2014-01-30 05:10:00	336063
2014-01-30 07:55:00	3.58312e+06
2014-01-31 04:15:00	665775
2014-01-31 08:40:00	4.35796e+06
2014-02-01 04:55:00	747515
2014-02-02 08:25:00	2.01837e+07
2014-02-03 04:45:00	1.60536e+07
2014-02-03 20:05:00	8.59901e+06
2014-02-04 08:15:00	2.86641e+07
2014-02-05 04:35:00	1.43177e+07
2014-02-06 05:15:00	1.08305e+07
2014-02-06 08:05:00	2.32749e+07
2014-02-07 04:20:00	1.16743e+07
2014-02-07 08:45:00	1.65064e+07
2014-02-08 05:05:00	1.57297e+06
2014-02-08 07:50:00	1.1891e+07
2014-02-09 08:35:00	2.21561e+07
2014-02-10 04:50:00	3.03816e+07
2014-02-11 08:20:00	3.45466e+07
2014-02-12 04:40:00	2.87421e+07
2014-02-13 05:20:00	1.39296e+07
2014-02-13 08:10:00	9.70657e+06
2014-02-14 04:25:00	6.75091e+06
2014-02-14 08:50:00	1.5482e+06
2014-02-15 05:10:00	2.61569e+07
2014-02-15 07:55:00	1.82793e+07
2014-02-16 04:15:00	3.00113e+06
2014-02-16 08:40:00	3.2769e+07
2014-02-17 05:00:00	2.40607e+07
2014-02-17 07:45:00	1.10543e+07
2014-02-18 08:25:00	3.38537e+07
2014-02-20 08:15:00	2.0978e+07
2014-02-21 04:35:00	3.28032e+06
2014-02-21 19:50:00	3.46727e+07
2014-02-22 05:15:00	1.20569e+07
2014-02-22 08:05:00	1.02501e+07
2014-02-23 04:20:00	1.99331e+07
2014-02-24 05:05:00	2.78701e+07
2014-02-24 07:50:00	2.62295e+07
2014-02-25 08:35:00	2.92006e+07
2014-02-26 04:50:00	2.324e+07
2014-02-26 17:05:00	3.76814e+07
2014-02-27 08:20:00	3.7167e+07
2014-02-28 16:50:00	1.32095e+07
2014-03-01 05:20:00	9.4556e+06
2014-03-01 08:10:00	3.16699e+07
2014-03-02 04:25:00	1.57328e+07
2014-03-02 08:50:00	7.20049e+06
2014-03-03 05:10:00	2.89091e+07
2014-03-03 07:55:00	4.22867e+07
2014-03-05 07:45:00	1.5531e+07
2014-03-05 17:10:00	4.45374e+07
2014-03-06 08:25:00	4.7286e+06
2014-03-07 04:45:00	4.14422e+07
2014-03-08 08:15:00	1.65366e+07
2014-03-11 04:20:00	9.03842e+06
2014-03-11 08:45:00	3.30742e+06
2014-03-12 07:50:00	1.54338e+07
2014-03-13 08:35:00	1.11559e+07
2014-03-14 04:50:00	2.37013e+07
2014-03-14 07:40:00	847979
2014-03-15 08:20:00	2.51049e+07
2014-03-16 04:40:00	1.78501e+07
2014-03-16 20:00:00	1.11876e+07
2014-03-17 08:10:00	2.56645e+07
2014-03-18 04:25:00	1.60959e+07
2014-03-18 08:50:00	1.19846e+06
2014-03-20 04:15:00	2.41174e+06
2014-03-20 08:40:00	1.20598e+07
2014-03-21 05:00:00	2.53866e+07
2014-03-21 07:45:00	1.14731e+07
2014-03-22 08:25:00	1.25612e+07
2014-03-23 04:45:00	1.17933e+07
2014-03-24 08:15:00	4.47116e+06
2014-03-27 04:20:00	8.672e+06
2014-03-27 08:45:00	6.53485e+06
2014-03-28 07:50:00	2.29425e+06
2014-03-29 08:35:00	1.48229e+07
2014-03-31 08:20:00	7.80718e+06
2014-04-02 05:20:00	2.08888e+06
2014-04-02 08:10:00	8.14785e+06
2014-04-07 08:25:00	6.64932e+06
2014-04-08 04:45:00	9.06468e+06
2014-04-09 08:15:00	5.16726e+06
2014-04-11 08:05:00	1.46697e+07
2014-04-12 04:20:00	9.91824e+06
2014-04-12 08:45:00	8.98236e+06
2014-04-15 17:05:00	9.10525e+06
2014-04-16 08:20:00	7.61217e+06
2014-04-18 05:20:00	6.6185e+06
2014-04-18 08:10:00	2.38491e+07
2014-04-20 07:55:00	4.04096e+06
2014-04-25 08:15:00	2.62842e+06
2014-04-26 04:35:00	1.6502e+07
2014-04-28 04:20:00	6.64633e+06
2014-04-28 08:45:00	1.3498e+07
2014-04-29 07:50:00	463129
2014-05-04 08:10:00	8.96897e+06
2014-05-05 08:50:00	903114
2014-05-09 08:25:00	2.96455e+06
2014-05-10 04:45:00	1.40735e+07
2014-05-15 05:05:00	5.61207e+06
2014-05-16 08:35:00	8.34794e+06
2014-05-17 04:50:00	5.19577e+06
2014-05-18 08:20:00	4.72827e+06
2014-05-19 04:40:00	9.23685e+06
2014-05-20 08:10:00	5.35924e+06
2014-05-22 05:10:00	5.8549e+06
2014-05-22 07:55:00	2.81072e+06
2014-05-26 04:45:00	1.12867e+07
2014-05-30 08:45:00	554431
2014-06-02 04:50:00	9.61604e+06
2014-06-02 17:05:00	1.14242e+07
2014-06-03 08:20:00	7.94912e+06
2014-06-09 05:00:00	2.36852e+06
2014-06-12 08:15:00	3.0415e+06
2014-06-13 09:00:00	2.95415e+06
2014-06-13 19:50:00	1.62506e+07
2014-06-14 05:15:00	2.36387e+07
2014-06-14 08:05:00	1.19791e+07
2014-06-15 04:20:00	9.93973e+06
2014-06-15 08:45:00	1.23348e+07
2014-06-16 05:05:00	1.86461e+07
2014-06-16 07:50:00	1.63923e+07
2014-06-16 17:15:00	2.43069e+07
2014-07-03 08:35:00	896165
2014-07-05 08:20:00	425674
2014-07-08 08:50:00	4.1704e+06
2014-07-11 07:45:00	2.63668e+07
2014-07-11 17:10:00	3.41369e+07
2014-07-12 08:25:00	3.73824e+07
2014-07-17 04:20:00	4.30729e+06
2014-07-17 08:45:00	3.30549e+06
2014-07-20 04:50:00	5.49134e+06
2014-07-20 07:40:00	3.53517e+06
2014-07-20 17:05:00	4.70692e+06
2014-07-22 04:40:00	3.69107e+07
2014-07-23 05:20:00	5.04049e+06
2014-07-23 08:10:00	1.69124e+07
2014-07-25 07:55:00	2.63169e+06
2014-07-26 04:15:00	2.35952e+06
2014-07-26 08:40:00	1.66185e+07
2014-07-27 05:00:00	1.57058e+07
2014-07-27 07:45:00	4.97964e+06
2014-07-28 08:25:00	5.9936e+06
2014-07-29 16:55:00	7.27955e+06
2014-07-31 04:35:00	422693
2014-08-02 08:45:00	1.32207e+06
2014-08-03 05:05:00	817993
2014-08-09 04:25:00	5.85279e+06
2014-08-09 08:50:00	1.57698e+06
2014-08-10 07:55:00	1.47796e+07
2014-08-11 04:15:00	2.15127e+06
2014-08-12 07:45:00	1.20434e+06
2014-08-13 08:25:00	7.38598e+06
2014-08-17 08:00:00	341726
2014-08-20 08:35:00	1.61992e+06
2014-08-26 07:55:00	1.52286e+07
2014-08-27 04:15:00	3.85994e+06
2014-08-27 08:40:00	2.90672e+07
2014-08-28 07:45:00	3.55495e+06
2014-08-28 17:10:00	2.37107e+07
2014-08-29 08:25:00	4.16712e+07
2014-09-02 08:00:00	1.72581e+06
2014-09-06 07:40:00	4.81849e+06
2014-09-06 17:05:00	1.10876e+07
2014-09-07 08:20:00	5.28438e+07
2014-09-09 08:10:00	1.59606e+06
2014-09-13 05:00:00	4.4422e+06
2014-09-13 07:45:00	979141
2014-09-16 08:15:00	157441
2014-09-18 05:15:00	1.861e+07
2014-09-18 08:00:00	5.65805e+06
2014-09-19 04:20:00	6.58964e+06
2014-09-19 08:45:00	2.23628e+07
2014-09-20 05:05:00	884329
2014-09-20 07:50:00	925939
2014-09-23 08:20:00	7.85058e+06
2014-09-25 08:10:00	1.59071e+07
2014-09-25 17:35:00	5.73003e+06
2014-09-27 17:20:00	7.49286e+06
2014-10-08 04:50:00	2.98196e+07
2014-10-08 07:40:00	4.19512e+06
2014-10-08 17:05:00	1.63777e+07
2014-10-09 08:20:00	1.49406e+07
2014-10-10 04:40:00	2.13343e+07
2014-10-11 08:10:00	1.8732e+07
2014-10-12 08:50:00	351116
2014-10-13 05:10:00	2.3344e+07
2014-10-13 07:55:00	1.94654e+07
2014-10-20 08:00:00	1.16393e+07
2014-10-22 07:50:00	169189
2014-10-22 17:15:00	2.94949e+06
2014-10-25 08:20:00	5.61416e+06
2014-10-26 19:55:00	2.30337e+07
2014-10-27 05:20:00	3.82492e+07
2014-10-27 08:10:00	2.71991e+07
2014-10-28 04:25:00	2.88615e+07
2014-10-28 08:50:00	1.98337e+06
2014-10-28 19:45:00	3.39827e+07
2014-10-29 05:10:00	2.79758e+07
2014-10-29 07:55:00	3.06631e+07
2014-10-29 17:20:00	1.68652e+07
2014-10-30 04:15:00	2.20745e+07
2014-10-30 08:40:00	9.30468e+07
2014-10-31 05:00:00	368442
2014-10-31 07:45:00	2.81922e+07
2014-11-01 08:25:00	1.07011e+07
2014-11-02 04:45:00	3.17776e+07
2014-11-02 16:55:00	2.79297e+07
2014-11-03 05:30:00	6.05798e+06
2014-11-03 08:15:00	2.49773e+07
2014-11-03 17:40:00	2.64487e+07
2014-11-04 04:35:00	3.5575e+07
2014-11-05 05:15:00	4.49146e+07
2014-11-05 08:00:00	5.1401e+07
2014-11-05 17:25:00	1.89055e+07
2014-11-06 04:20:00	4.89167e+07
2014-11-06 08:45:00	3.95184e+07
2014-11-06 19:40:00	2.68104e+07
2014-11-07 05:05:00	4.9781e+07
2014-11-07 07:50:00	1.18969e+07
2014-11-07 17:15:00	1.73485e+07
2014-11-08 08:35:00	4.19593e+07
2014-11-09 04:50:00	2.37819e+07
2014-11-10 08:20:00	6.13356e+07
2014-11-11 04:40:00	7.97737e+06
2014-11-11 19:55:00	3.14662e+07
2014-11-13 04:25:00	3.79173e+07
2014-11-14 07:55:00	2.26459e+06
2014-11-14 17:20:00	4.7965e+07
2014-11-15 08:40:00	4.48308e+07
2014-11-16 05:00:00	5.33463e+07
2014-11-16 07:45:00	7.57264e+06
2014-11-16 17:10:00	1.88528e+07
2014-11-16 20:15:00	1.25533e+07
2014-11-17 08:25:00	3.49322e+07
2014-11-18 04:45:00	2.79975e+07
2014-11-19 08:15:00	5.24925e+07
2014-11-20 04:35:00	2.02777e+07
2014-11-20 08:55:00	1.62863e+06
2014-11-22 04:20:00	1.09694e+06
2014-11-23 05:05:00	700334
2014-11-23 07:50:00	2.78811e+07
2014-11-23 20:20:00	7.14433e+06
2014-11-24 08:35:00	3.52367e+07
2014-11-24 19:25:00	3.29471e+06
2014-11-25 04:50:00	3.94407e+07
2014-11-25 07:40:00	554738
2014-11-26 08:20:00	1.30862e+07
2014-11-27 04:40:00	4.15679e+07
2014-11-27 19:55:00	1.58039e+07
2014-11-28 05:20:00	1.85445e+07
2014-11-29 04:25:00	3.17441e+07
2014-11-29 08:50:00	340235
2014-11-29 19:45:00	6.76027e+06
2014-11-30 05:10:00	3.74173e+07
2014-11-30 07:55:00	1.73543e+07
2014-12-01 04:15:00	8.04462e+06
2014-12-01 08:40:00	4.01605e+07
2014-12-01 19:35:00	3.34869e+07
2014-12-02 05:00:00	3.58807e+07
2014-12-02 07:45:00	5.8999e+06
2014-12-02 17:10:00	3.02622e+07
2014-12-02 20:15:00	2.70293e+07
2014-12-03 08:25:00	3.76859e+07
2014-12-04 04:45:00	2.85756e+07
2014-12-04 16:55:00	3.58923e+07
2014-12-05 05:30:00	140384
2014-12-05 08:15:00	3.57276e+07
2014-12-06 04:35:00	3.13278e+07
2014-12-06 19:50:00	2.17749e+07
2014-12-07 05:15:00	1.49587e+07
2014-12-07 08:00:00	3.51242e+07
2014-12-08 04:20:00	2.08051e+07
2014-12-08 08:45:00	1.94552e+07
2014-12-09 05:05:00	3.37809e+07
2014-12-09 07:50:00	4.37394e+07
2014-12-09 17:15:00	2.14278e+07
2014-12-10 04:10:00	2.37745e+06
2014-12-10 08:35:00	2.93419e+07
2014-12-11 04:50:00	4.15975e+07
2014-12-11 07:40:00	1.20332e+07
2014-12-13 04:40:00	3.7883e+07
2014-12-13 16:50:00	3.02121e+07
2014-12-13 19:55:00	2.89701e+07
2014-12-14 08:10:00	1.33258e+07
2014-12-15 04:25:00	3.06275e+07
2014-12-16 05:10:00	3.8681e+07
2014-12-16 07:55:00	9.984e+06
2014-12-16 17:20:00	5.09296e+07
2014-12-17 04:15:00	7.03532e+06
2014-12-17 08:40:00	5.1824e+07
2014-12-18 05:00:00	5.03965e+07
2014-12-18 07:45:00	2.26363e+07
2014-12-18 17:10:00	4.3965e+07
2014-12-19 08:25:00	4.68544e+07
2014-12-20 04:45:00	4.33651e+07
2014-12-20 16:55:00	2.75238e+07
2014-12-20 20:05:00	2.23929e+07
2014-12-21 05:30:00	1.5297e+06
2014-12-21 08:15:00	4.58424e+07
2014-12-27 17:05:00	4.29615e+07
2014-12-27 20:10:00	3.33884e+07
2014-12-28 08:20:00	3.24977e+07
2014-12-29 04:40:00	7.00578e+07
2014-12-29 16:50:00	2.14283e+07
2014-12-30 05:20:00	6.3282e+07
2014-12-30 08:10:00	4.99275e+07
2014-12-31 04:25:00	2.10594e+07
2014-12-31 08:50:00	1.18105e+07
2014-12-31 16:40:00	1.10437e+07
2014-12-31 19:45:00	3.6935e+07
2015-01-01 05:10:00	4.69308e+07
2015-01-01 07:55:00	4.06493e+07
2015-01-01 17:20:00	1.71604e+07
2015-01-02 04:15:00	8.99543e+06
2015-01-02 08:40:00	2.56158e+07
2015-01-02 19:35:00	2.52075e+07
2015-01-03 05:00:00	4.05747e+07
2015-01-03 07:45:00	4.58634e+07
2015-01-03 17:10:00	3.33086e+07
2015-01-04 08:25:00	5.68897e+07
2015-01-05 04:45:00	1.77603e+07
2015-01-07 04:35:00	1.08002e+07
2015-01-07 19:50:00	2.7823e+07
2015-01-08 05:15:00	7.36622e+07
2015-01-08 08:00:00	5.08565e+07
2015-01-08 17:25:00	6.9996e+07
2015-01-09 04:20:00	3.12976e+07
2015-01-10 05:05:00	4.17962e+07
2015-01-10 07:50:00	6.12275e+07
2015-01-10 17:15:00	2.06747e+07
2015-01-11 08:35:00	4.44159e+07
2015-01-11 19:25:00	2.81233e+07
2015-01-12 04:50:00	4.31559e+07
2015-01-12 07:40:00	1.4251e+07
2015-01-12 17:05:00	3.61799e+07
2015-01-12 20:10:00	3.49837e+06
2015-01-13 08:20:00	2.38979e+07
2015-01-14 04:40:00	4.30149e+07
2015-01-15 05:20:00	1.09618e+07
2015-01-15 08:10:00	3.58858e+07
2015-01-16 04:25:00	5.24203e+07
2015-01-16 08:50:00	9.15664e+06
2015-01-16 16:40:00	6.99552e+06
2015-01-17 05:10:00	4.31788e+07
2015-01-17 07:55:00	4.89253e+07
2015-01-17 17:20:00	2.14136e+07
2015-01-18 04:15:00	6.77286e+06
2015-01-18 08:40:00	3.22575e+07
2015-01-18 19:35:00	2.06252e+07
2015-01-19 05:00:00	5.28477e+07
2015-01-19 07:45:00	1.45216e+07
2015-01-19 17:10:00	3.25906e+07
2015-01-20 08:25:00	4.25847e+07
2015-01-21 04:45:00	4.63582e+07
2015-01-21 16:55:00	2.45797e+07
2015-01-21 20:05:00	3.26816e+07
2015-01-22 08:15:00	2.08075e+07
2015-01-23 04:35:00	5.22189e+07
2015-01-23 16:45:00	4.61922e+06
2015-01-23 19:50:00	4.4572e+07
2015-01-24 08:05:00	2.13325e+07
2015-01-24 17:25:00	9.66165e+06
2015-01-25 04:20:00	3.95282e+07
2015-01-26 05:05:00	2.23124e+06
2015-01-26 07:50:00	2.33572e+07
2015-01-26 17:15:00	1.83874e+07
2015-01-27 08:35:00	933919
2015-01-28 04:50:00	3.89296e+07
2015-01-28 20:10:00	2.46006e+07
2015-01-29 08:20:00	4.61374e+07
2015-01-30 04:40:00	6.20084e+07
2015-01-30 16:50:00	2.27636e+07
2015-01-30 20:00:00	1.8593e+07
2015-01-31 05:20:00	5.38458e+07
2015-01-31 08:10:00	4.69176e+07
2015-01-31 17:35:00	2.56383e+07
2015-02-01 04:25:00	4.66344e+07
2015-02-01 16:40:00	6.33245e+06
2015-02-01 19:45:00	4.71227e+07
2015-02-02 05:10:00	3.28074e+07
2015-02-02 07:55:00	3.81951e+07
2015-02-04 05:00:00	2.33203e+06
2015-02-04 17:10:00	9.82279e+06
2015-02-04 20:15:00	3.29588e+07
2015-02-05 08:25:00	5.23878e+07
2015-02-06 04:45:00	8.49926e+06
2015-02-07 05:30:00	7.77932e+06
2015-02-07 08:15:00	2.10625e+07
2015-02-08 04:35:00	1.41259e+07
2015-02-08 09:00:00	4.12994e+06
2015-02-08 19:50:00	2.27355e+07
2015-02-09 05:15:00	1.41023e+07
2015-02-09 08:05:00	2.16523e+07
2015-02-09 17:25:00	1.81624e+07
2015-02-10 04:20:00	5.61415e+06
2015-02-10 08:45:00	1.42461e+07
2015-02-11 07:50:00	2.41415e+07
2015-02-11 17:15:00	1.20584e+07
2015-02-15 04:40:00	803726
2015-02-16 08:10:00	1.27203e+07
2015-02-18 05:10:00	3.22713e+07
2015-02-18 07:55:00	2.61228e+07
2015-02-19 08:40:00	2.83875e+07
2015-02-20 05:00:00	2.09723e+07
2015-02-20 20:15:00	1.3578e+07
2015-02-21 08:25:00	4.7856e+07
2015-02-22 04:45:00	2.47206e+07
2015-02-23 05:30:00	4.32067e+06
2015-02-23 08:15:00	1.00573e+07
2015-02-24 04:35:00	3.2134e+07
2015-02-25 05:15:00	1.62462e+08
2015-02-25 08:05:00	3.01784e+07
2015-02-26 08:45:00	7.52311e+07
2015-02-27 07:50:00	4.04835e+07
2015-02-28 08:35:00	5.75322e+07
2015-03-01 04:50:00	2.1108e+07
2015-03-03 04:40:00	2.00689e+07
2015-03-03 16:50:00	1.33994e+07
2015-03-04 05:20:00	9.30848e+06
2015-03-04 08:10:00	4.95627e+07
2015-03-05 08:50:00	935185
2015-03-06 05:10:00	3.27276e+07
2015-03-06 07:55:00	9.85288e+06
2015-03-06 17:20:00	1.53123e+07
2015-03-07 04:15:00	393939
2015-03-07 08:40:00	1.7943e+07
2015-03-08 05:00:00	7.98169e+06
2015-03-08 07:45:00	2.32734e+07
2015-03-09 08:25:00	3.14934e+07
2015-03-10 04:45:00	2.03071e+07
2015-03-17 17:05:00	8.37374e+06
2015-03-18 08:20:00	2.42597e+07
2015-03-21 04:25:00	3.42512e+06
2015-03-21 08:50:00	6.2331e+06
2015-03-21 19:45:00	3.59616e+06
2015-03-22 05:10:00	7.13566e+07
2015-03-22 07:55:00	1.69553e+07
2015-03-26 04:45:00	6.0666e+06
2015-03-31 05:05:00	1.04947e+07
2015-03-31 07:50:00	4.93147e+06
2015-03-31 17:15:00	1.22919e+07
2015-04-01 08:35:00	1.66493e+07
2015-04-02 04:50:00	2.14219e+07
2015-04-03 08:20:00	4.08749e+06
2015-04-04 04:40:00	3.38035e+07
2015-04-04 20:00:00	1.54637e+07
2015-04-05 05:25:00	2.1713e+06
2015-04-06 04:25:00	4.2084e+07
2015-04-06 08:50:00	1.9805e+06
2015-04-07 05:10:00	1.51304e+07
2015-04-07 07:55:00	1.13144e+07
2015-04-07 17:20:00	7.1389e+07
2015-04-08 04:15:00	2.40259e+07
2015-04-08 19:35:00	2.04877e+07
2015-04-09 05:00:00	7.64713e+06
2015-04-09 07:45:00	1.70933e+07
2015-04-10 08:30:00	2.44939e+07
2015-04-11 16:55:00	1.1275e+07
2015-04-12 08:15:00	1.82042e+07
2015-04-13 04:35:00	3.85095e+07
2015-04-13 19:50:00	1.70245e+07
2015-04-14 08:05:00	3.22366e+07
2015-04-16 05:05:00	1.56682e+07
2015-04-16 07:50:00	4.0721e+06
2015-04-17 08:35:00	9.62683e+06
2015-04-19 08:20:00	3.17595e+07
2015-04-20 04:40:00	1.78617e+07
2015-04-21 05:20:00	8.55907e+06
2015-04-21 08:10:00	1.85863e+07
2015-04-22 04:25:00	1.26704e+07
2015-04-23 07:55:00	1.4416e+06
2015-04-24 08:40:00	1.51081e+07
2015-04-25 07:45:00	1.05356e+07
2015-04-25 20:15:00	1.31038e+07
2015-04-26 08:30:00	3.39483e+07
2015-04-27 04:45:00	3.4536e+07
2015-04-28 05:30:00	868697
2015-04-28 08:15:00	1.17849e+07
2015-05-04 07:40:00	4.46349e+06
2015-05-09 17:20:00	1.2572e+07
2015-05-10 04:15:00	120334
2015-05-10 08:40:00	3.30113e+07
2015-05-11 07:45:00	9.07139e+06
2015-05-13 16:55:00	1.10608e+07
2015-05-18 07:50:00	7.68078e+06
2015-05-19 08:35:00	2.163e+07
2015-05-20 17:05:00	1.75058e+07
2015-05-21 08:20:00	1.18013e+07
2015-05-23 08:10:00	1.92364e+06
2015-05-24 04:30:00	1.79844e+06
2015-05-28 08:25:00	278336
2015-05-30 08:15:00	2.02907e+07
2015-06-02 08:45:00	9.66748e+06
2015-06-06 08:20:00	2.86309e+07
2015-06-08 08:10:00	2.30943e+07
2015-06-08 17:35:00	2.34243e+07
2015-06-09 04:30:00	1.70165e+07
2015-06-09 19:45:00	1.86166e+07
2015-06-10 05:10:00	2.20457e+07
2015-06-10 07:55:00	1.29421e+07
2015-06-11 04:15:00	1.06051e+06
2015-06-11 08:40:00	2.27997e+07
2015-06-12 07:45:00	1.27964e+06
2015-06-13 08:25:00	3.08005e+07
2015-06-15 08:15:00	1.60849e+07
2015-06-16 04:35:00	3.72476e+06
2015-06-16 09:00:00	357412
2015-06-17 05:15:00	7.77779e+06
2015-06-17 08:05:00	3.82032e+06
2015-06-19 07:50:00	1.83587e+06
2015-06-24 05:25:00	6.65628e+06
2015-06-24 08:10:00	8.44705e+06
2015-06-25 04:30:00	2.18507e+07
2015-06-25 08:50:00	1.89799e+06
2015-06-26 07:55:00	1.82261e+07
2015-06-27 08:40:00	2.63057e+07
2015-07-06 08:35:00	1.90176e+07
2015-07-08 08:20:00	1.92876e+07
2015-07-13 08:40:00	2.05451e+07
2015-07-14 05:00:00	1.31236e+06
2015-07-14 17:10:00	2.13698e+07
2015-07-20 08:45:00	391739
2015-07-21 07:50:00	3.85711e+06
2015-07-23 04:55:00	1.43675e+06
2015-07-25 04:40:00	3.82174e+06
2015-07-26 05:25:00	8.62456e+06
2015-07-26 08:10:00	3.92722e+07
2015-07-27 04:30:00	2.53497e+07
2015-07-27 08:50:00	1.01793e+06
2015-07-28 05:10:00	3.80533e+07
2015-07-28 07:55:00	3.15038e+07
2015-07-28 17:20:00	1.45064e+07
2015-07-29 04:15:00	1.73686e+06
2015-07-29 08:40:00	2.66772e+07
2015-07-30 05:00:00	1.54978e+07
2015-07-31 08:25:00	3.41203e+07
2015-08-01 04:45:00	5.31067e+06
2015-08-01 17:00:00	2.27572e+07
2015-08-02 08:15:00	4.27475e+07
2015-08-03 04:35:00	3.83584e+07
2015-08-04 05:15:00	5.03053e+06
2015-08-04 17:30:00	1.38094e+07
2015-08-06 07:50:00	3.35742e+07
2015-08-06 17:15:00	2.64229e+07
2015-08-08 07:40:00	4.17137e+06
2015-08-11 05:25:00	2.8654e+06
2015-08-11 08:10:00	2.09153e+07
2015-08-15 05:00:00	6.65695e+06
2015-08-15 07:45:00	5.98881e+06
2015-08-15 17:10:00	1.6344e+07
2015-08-16 08:25:00	3.63397e+06
2015-08-19 19:50:00	1.50483e+07
2015-08-20 05:15:00	8.43185e+06
2015-08-20 08:00:00	2.50441e+07
2015-08-20 17:30:00	8.78132e+06
2015-08-24 17:05:00	1.238e+07
2015-08-24 20:10:00	1.08566e+07
2015-08-25 08:20:00	2.68727e+07
2015-08-27 17:35:00	1.90209e+07
2015-08-28 08:50:00	1.90327e+07
2015-08-28 16:40:00	1.18029e+07
2015-08-29 17:20:00	5.51639e+06
2015-08-31 07:45:00	5.56885e+06
2015-09-01 08:25:00	1.14053e+07
2015-09-02 04:45:00	303547
2015-09-05 08:00:00	1.8798e+07
2015-09-07 07:50:00	1.01494e+07
2015-09-08 08:35:00	1.16473e+07
2015-09-09 04:50:00	1.12151e+07
2015-09-09 07:40:00	1.56496e+06
2015-09-10 08:20:00	1.62354e+07
2015-09-11 04:40:00	3.31065e+07
2015-09-12 08:10:00	5.49459e+06
2015-09-13 04:30:00	1.5047e+06
2015-09-21 05:15:00	2.93604e+07
2015-09-21 08:00:00	3.29977e+07
2015-09-22 04:20:00	1.17292e+07
2015-09-22 19:40:00	1.78028e+07
2015-09-23 05:05:00	3.85098e+07
2015-09-23 07:50:00	2.34876e+07
2015-09-25 04:50:00	1.03914e+06
2015-09-27 16:50:00	6.3764e+06
2015-09-28 08:10:00	4.01328e+06
2015-10-01 08:40:00	2.5259e+07
2015-10-02 05:00:00	4.30518e+07
2015-10-02 07:45:00	2.09816e+07
2015-10-02 17:10:00	3.99987e+07
2015-10-02 20:15:00	1.57883e+07
2015-10-03 08:25:00	3.3819e+07
2015-10-04 04:45:00	4.01149e+07
2015-10-04 16:55:00	6.27901e+06
2015-10-05 08:15:00	3.0553e+07
2015-10-06 08:55:00	993680
2015-10-06 19:50:00	4.67236e+07
2015-10-07 05:15:00	9.8211e+06
2015-10-07 08:00:00	2.88015e+07
2015-10-08 04:20:00	2.09537e+07
2015-10-08 08:45:00	2.49433e+07
2015-10-09 05:05:00	2.72279e+07
2015-10-09 07:50:00	3.02611e+07
2015-10-10 08:35:00	3.8977e+07
2015-10-11 04:50:00	1.2131e+07
2015-10-11 07:35:00	9.29117e+06
2015-10-11 17:05:00	2.1282e+07
2015-10-13 04:40:00	5.29874e+07
2015-10-14 05:25:00	1.44685e+07
2015-10-14 08:10:00	3.17754e+07
2015-10-14 17:35:00	1.10722e+07
2015-10-15 04:25:00	2.92237e+07
2015-10-16 05:10:00	1.34806e+07
2015-10-16 07:55:00	5.56093e+06
2015-10-20 04:45:00	4.63907e+06
2015-10-21 08:15:00	2.9681e+07
2015-10-26 05:50:00	4.57481e+06
2015-10-27 04:50:00	3.43019e+07
2015-10-28 08:20:00	9.48033e+06
2015-10-30 05:25:00	506150
2015-11-01 05:10:00	8.39792e+07
2015-11-02 04:15:00	3.54207e+06
2015-11-02 08:40:00	5.2561e+07
2015-11-02 19:35:00	4.68356e+07
2015-11-03 05:00:00	2.05272e+07
2015-11-03 07:45:00	4.78628e+06
2015-11-03 20:15:00	2.80202e+07
2015-11-04 08:25:00	5.78067e+06
2015-11-05 04:45:00	1.9974e+07
2015-11-05 16:55:00	7.29826e+06
2015-11-06 05:30:00	3.50615e+06
2015-11-06 08:15:00	2.63225e+07
2015-11-07 16:45:00	6.72163e+06
2015-11-07 19:50:00	3.9013e+07
2015-11-09 08:45:00	2.38139e+07
2015-11-10 07:50:00	1.94671e+07
2015-11-10 17:15:00	1.71121e+07
2015-11-11 08:35:00	4.08052e+07
2015-11-12 04:50:00	4.05832e+07
2015-11-12 07:40:00	2.44629e+06
2015-11-12 17:05:00	1.70213e+07
2015-11-12 20:10:00	1.27551e+07
2015-11-13 08:20:00	5.43772e+07
2015-11-15 08:10:00	1.70525e+07
2015-11-16 04:30:00	3.86935e+07
2015-11-16 19:45:00	2.10245e+07
2015-11-17 05:10:00	4.08955e+07
2015-11-17 07:55:00	3.56103e+07
2015-11-17 17:20:00	2.79439e+07
2015-11-18 04:15:00	100246
2015-11-18 08:40:00	3.4239e+07
2015-11-19 05:00:00	2.39769e+07
2015-11-19 07:45:00	2.00717e+07
2015-11-20 08:25:00	2.30793e+07
2015-11-20 19:20:00	5.93997e+06
2015-11-21 04:45:00	3.34039e+07
2015-11-22 05:30:00	553293
2015-11-22 08:15:00	1.9244e+07
2015-11-23 04:35:00	2.48268e+07
2015-11-24 08:00:00	427795
2015-11-25 04:20:00	1.45435e+07
2015-11-25 08:45:00	2.84405e+07
2015-11-26 07:50:00	1.2956e+07
2015-11-26 17:15:00	2.25181e+07
2015-11-27 08:35:00	3.93766e+07
2015-11-28 04:50:00	3.16511e+07
2015-11-28 07:35:00	2.54281e+06
2015-11-29 08:20:00	2.76306e+07
2015-11-30 19:55:00	1.38592e+07
2015-12-01 05:25:00	1.61311e+07
2015-12-01 08:10:00	5.93214e+07
2015-12-02 04:30:00	9.18331e+06
2015-12-03 05:10:00	8.06293e+06
2015-12-03 07:55:00	2.01306e+07
2015-12-04 08:40:00	1.27514e+07
2015-12-05 17:10:00	1.58222e+07
2015-12-06 08:25:00	2.61489e+07
2015-12-07 04:45:00	4.62195e+07
2015-12-07 16:55:00	3.96688e+07
2015-12-08 05:30:00	2.0681e+06
2015-12-08 08:15:00	3.14768e+07
2015-12-09 04:35:00	3.84499e+06
2015-12-10 05:15:00	2.83451e+07
2015-12-10 08:00:00	2.51773e+07
2015-12-11 08:45:00	4.67583e+06
2015-12-11 19:40:00	6.98883e+06
2015-12-12 05:05:00	4.96408e+07
2015-12-12 07:50:00	2.1836e+07
2015-12-12 17:15:00	8.46046e+06
2015-12-14 04:50:00	3.2488e+07
2015-12-14 07:35:00	2.47764e+06
2015-12-14 17:05:00	2.24212e+07
2015-12-15 08:20:00	3.32596e+07
2015-12-16 04:40:00	4.37258e+07
2015-12-16 19:55:00	9.44032e+06
2015-12-17 05:20:00	1.34678e+07
2015-12-17 08:10:00	3.58283e+07
2015-12-18 04:25:00	3.79808e+07
2015-12-18 19:45:00	2.94001e+06
2015-12-19 05:10:00	4.83889e+07
2015-12-19 07:55:00	3.90567e+07
2015-12-20 08:40:00	3.04043e+07
2015-12-21 05:00:00	3.50466e+07
2015-12-21 17:10:00	7.34368e+06
2015-12-22 08:25:00	3.36204e+07
2015-12-23 04:45:00	4.45432e+07
2015-12-23 20:05:00	1.46943e+07
2015-12-24 08:15:00	3.56609e+07
2015-12-25 04:35:00	3.40128e+07
2015-12-25 08:55:00	6.76362e+06
2015-12-25 19:50:00	5.99665e+06
2015-12-26 05:15:00	1.58017e+07
2015-12-26 08:00:00	2.64279e+07
2015-12-27 04:20:00	9.27925e+06
2015-12-27 08:45:00	1.07316e+07
2015-12-27 19:40:00	1.55289e+07
2015-12-28 05:05:00	3.436e+07
2015-12-28 07:50:00	1.08064e+07
2015-12-28 17:15:00	1.25267e+07
2015-12-29 08:35:00	2.4597e+06
2015-12-30 04:50:00	4.16551e+07
2015-12-31 08:20:00	3.35868e+07
2016-01-01 04:40:00	5.01767e+07
2016-01-02 05:25:00	3.63878e+07
2016-01-02 08:10:00	4.72327e+07
2016-01-02 17:35:00	2.9925e+07
2016-01-03 04:25:00	4.2287e+07
2016-01-03 08:50:00	1.35778e+07
2016-01-03 19:45:00	1.74736e+07
2016-01-06 05:00:00	3.22622e+07
2016-01-06 07:45:00	2.84124e+06
2016-01-07 08:25:00	2.49226e+07
2016-01-08 04:45:00	4.17704e+07
2016-01-08 20:05:00	3.0171e+07
2016-01-09 08:15:00	2.65081e+07
2016-01-09 17:40:00	7.44921e+06
2016-01-10 04:35:00	852553
2016-01-11 05:15:00	1.71949e+07
2016-01-11 08:00:00	2.1685e+07
2016-01-11 17:30:00	8.93067e+06
2016-01-12 04:20:00	1.87935e+07
2016-01-12 08:45:00	1.37078e+07
2016-01-15 04:50:00	2.71143e+07
2016-01-15 07:40:00	2.85023e+06
2016-01-15 17:05:00	1.29156e+07
2016-01-15 20:10:00	8.11343e+06
2016-01-16 08:20:00	2.84539e+07
2016-01-17 19:55:00	2.08627e+07
2016-01-18 05:25:00	3.51443e+06
2016-01-18 08:10:00	2.29888e+07
2016-01-19 04:30:00	4.29544e+06
2016-01-19 08:50:00	737464
2016-01-21 08:40:00	1.40508e+07
2016-01-22 05:00:00	3.92394e+07
2016-01-22 07:45:00	7.78241e+06
2016-01-22 17:10:00	2.32043e+07
2016-01-22 20:15:00	8.66215e+06
2016-01-23 08:25:00	4.43032e+07
2016-01-23 19:20:00	1.15692e+08
2016-01-24 04:45:00	2.80478e+07
2016-01-24 20:05:00	1.04085e+08
2016-01-25 05:30:00	3.20974e+07
2016-01-25 08:15:00	9.06675e+06
2016-01-27 08:00:00	2.51886e+07
2016-01-28 04:20:00	6.87708e+06
2016-01-28 08:45:00	1.85701e+07
2016-01-30 08:35:00	602611
2016-02-03 08:10:00	7.0371e+06
2016-02-04 08:50:00	4.88772e+06
2016-02-05 05:10:00	1.49135e+07
2016-02-05 07:55:00	1.84478e+07
2016-02-05 17:20:00	1.09227e+07
2016-02-06 04:15:00	752927
2016-02-06 08:40:00	8.66722e+06
2016-02-07 05:00:00	7.15563e+06
2016-02-07 07:45:00	1.1963e+06
2016-02-08 08:25:00	1.0341e+07
2016-02-09 04:45:00	5.8392e+06
2016-02-11 04:35:00	4.47441e+06
2016-02-12 05:15:00	1.70751e+07
2016-02-12 08:00:00	7.28486e+06
2016-02-13 04:20:00	1.44786e+07
2016-02-14 05:05:00	2.79987e+07
2016-02-14 07:50:00	3.49828e+06
2016-02-15 08:35:00	3.09251e+07
2016-02-17 08:20:00	3.4899e+07
2016-02-18 04:40:00	1.60501e+07
2016-02-19 08:10:00	1.35421e+07
2016-02-21 07:55:00	9.14806e+06
2016-02-22 08:40:00	3.92475e+07
2016-02-24 08:25:00	3.69231e+07
2016-02-26 05:30:00	4.83446e+06
2016-02-26 08:15:00	2.49091e+07
2016-02-28 08:00:00	1.01903e+07
2016-02-29 08:45:00	3.65514e+07
2016-03-03 04:50:00	130939
2016-03-05 04:40:00	4.20043e+07
2016-03-05 19:55:00	3.54941e+07
2016-03-06 05:20:00	3.38826e+07
2016-03-06 08:10:00	4.46015e+07
2016-03-06 17:35:00	3.54129e+07
2016-03-07 04:25:00	6.69696e+06
2016-03-08 05:10:00	3.88353e+07
2016-03-08 07:55:00	3.43548e+07
2016-03-08 17:20:00	3.38257e+07
2016-03-11 08:25:00	5.5905e+07
2016-03-12 04:45:00	2.54609e+07
2016-03-12 16:55:00	2.83336e+07
2016-03-12 20:05:00	4.00959e+07
2016-03-13 05:30:00	7.74949e+06
2016-03-13 08:15:00	4.6352e+07
2016-03-14 04:35:00	2.72575e+07
2016-03-14 16:45:00	1.33261e+07
2016-03-14 19:50:00	2.49429e+07
2016-03-15 05:15:00	2.57645e+07
2016-03-15 08:05:00	3.54522e+07
2016-03-16 04:20:00	1.99862e+07
2016-03-16 08:45:00	4.3352e+06
2016-03-17 05:05:00	2.97872e+07
2016-03-17 07:50:00	1.00222e+07
2016-03-18 08:35:00	2.37459e+07
2016-03-19 04:50:00	2.83556e+07
2016-03-21 20:00:00	1.18882e+06
2016-03-22 08:10:00	2.4663e+06
2016-03-23 04:25:00	2.75447e+07
2016-03-23 08:50:00	7.65129e+06
2016-03-24 05:10:00	2.78991e+07
2016-03-24 07:55:00	1.74038e+07
2016-03-25 04:15:00	217294
2016-03-25 08:40:00	1.10081e+07
2016-03-26 05:00:00	2.92635e+07
2016-03-26 07:45:00	1.31863e+07
2016-03-26 17:10:00	1.33948e+07
2016-03-27 08:25:00	1.39699e+07
2016-03-29 08:15:00	2.08545e+07
2016-03-30 04:35:00	1.60293e+07
2016-03-30 09:00:00	430385
2016-03-31 05:15:00	1.23683e+07
2016-03-31 08:05:00	2.6097e+07
2016-04-01 08:45:00	4.80843e+06
2016-04-02 05:05:00	1.58768e+07
2016-04-02 07:50:00	6.18576e+06
2016-04-03 04:10:00	3.0081e+06
2016-04-03 08:35:00	1.0248e+07
2016-04-04 04:50:00	2.22878e+07
2016-04-04 07:40:00	187027
2016-04-05 08:20:00	1.38943e+07
2016-04-06 04:40:00	1.0064e+07
2016-04-07 05:20:00	2.49437e+06
2016-04-08 04:25:00	5.89172e+06
2016-04-08 08:50:00	2.02073e+06
2016-04-09 05:10:00	4.48836e+06
2016-04-09 07:55:00	1.02257e+07
2016-04-11 05:00:00	5.27347e+06
2016-04-11 07:45:00	578874
2016-04-13 04:45:00	9.04225e+06
2016-04-13 16:55:00	9.94453e+06
2016-04-14 08:15:00	1.62259e+07
2016-04-16 05:15:00	978943
2016-04-16 08:05:00	1.25255e+07
2016-04-17 08:45:00	1.74114e+06
2016-04-18 05:05:00	504056
2016-04-22 04:40:00	6.30191e+06
2016-04-23 08:10:00	2.49576e+06
2016-04-25 05:10:00	2.40421e+07
2016-04-25 07:55:00	6.54805e+06
2016-04-26 08:40:00	2.71513e+07
2016-04-27 05:00:00	1.48078e+07
2016-04-27 07:45:00	9.24214e+06
2016-04-28 08:25:00	1.87083e+07
2016-04-29 04:45:00	1.88885e+07
2016-04-30 05:30:00	1.74011e+06
2016-04-30 17:40:00	1.38023e+07
2016-05-01 04:35:00	8.51837e+06
2016-05-02 05:15:00	2.00968e+07
2016-05-02 08:05:00	2.00086e+07
2016-05-03 08:45:00	1.26422e+07
2016-05-04 07:50:00	2.13623e+06
2016-05-06 04:50:00	2.06917e+07
2016-05-07 08:20:00	2.10636e+07
2016-05-08 04:40:00	1.20288e+07
2016-05-10 08:50:00	1.34417e+07
2016-05-11 05:10:00	5.85468e+06
2016-05-11 07:55:00	5.07187e+06
2016-05-13 07:45:00	3.87945e+06
2016-05-13 17:10:00	1.40188e+07
2016-05-18 08:00:00	5.51908e+06
2016-05-19 04:20:00	4.42242e+06
2016-05-19 08:45:00	7.53273e+06
2016-05-20 05:05:00	5.42879e+06
2016-05-21 08:35:00	7.7875e+06
2016-05-23 08:20:00	6.83023e+06
2016-05-26 08:50:00	4.39185e+06
2016-05-27 05:10:00	9.98636e+06
2016-05-30 08:25:00	2.9756e+07
2016-05-31 04:45:00	2.65309e+07
2016-06-01 08:15:00	5.16493e+07
2016-06-04 08:45:00	1.12313e+07
2016-06-05 07:50:00	2.49899e+07
2016-06-07 04:50:00	8.77695e+06
2016-06-08 08:20:00	3.02008e+07
2016-06-10 08:10:00	1.53341e+06
2016-06-12 17:20:00	2.33316e+08
2016-06-22 08:35:00	2.65393e+06
2016-06-23 17:05:00	1.31887e+07
2016-06-25 04:40:00	6.68271e+07
2016-06-28 05:10:00	9.9541e+06
2016-06-29 08:40:00	3.95482e+06
2016-07-03 08:15:00	1.3173e+07
2016-07-08 08:30:00	6.62663e+06
2016-07-09 04:50:00	2.52013e+06
2016-07-10 17:45:00	4.64185e+07
2016-07-15 08:40:00	9.21592e+06
2016-07-16 05:00:00	5.74299e+06
2016-07-17 08:25:00	2.87944e+06
2016-07-24 08:30:00	4.77283e+06
2016-07-25 04:50:00	1.04532e+06
2016-07-27 04:40:00	3.30307e+07
2016-08-01 05:00:00	3.96421e+07
2016-08-01 07:45:00	3.7272e+07
2016-08-03 04:45:00	8.44879e+06
2016-08-04 08:15:00	2.29735e+07
2016-08-07 19:40:00	6.80891e+06
2016-08-11 08:20:00	3.1765e+07
2016-08-12 04:40:00	1.13929e+07
2016-08-12 09:05:00	257670
2016-08-12 16:50:00	1.47085e+07
2016-08-13 05:25:00	5.37662e+06
2016-08-13 08:10:00	2.64462e+07
2016-08-15 07:55:00	1.29338e+07
2016-08-20 08:15:00	3.76445e+06
2016-08-21 04:35:00	1.28359e+07
2016-08-26 07:35:00	5.94723e+06
2016-08-26 17:05:00	1.36358e+07
2016-08-28 04:40:00	2.04286e+06
2016-08-29 08:10:00	3.46305e+07
2016-08-31 07:55:00	1.63219e+06
2016-08-31 17:20:00	1.48309e+07
2016-09-01 08:40:00	7.73104e+06
2016-09-07 08:00:00	1.68834e+06
2016-09-08 04:20:00	6.83459e+06
2016-09-08 08:45:00	525802
2016-09-09 05:05:00	6.8014e+06
2016-09-09 07:50:00	1.98523e+07
2016-09-10 08:30:00	3.48155e+06
2016-09-12 08:20:00	1.78605e+06
2016-09-14 08:10:00	1.80235e+07
2016-09-15 04:25:00	2.84241e+06
2016-09-17 08:40:00	4.49704e+06
2016-09-19 08:25:00	7.00135e+06
2016-09-24 08:45:00	3.90627e+06
2016-09-25 07:50:00	2.01171e+06
2016-09-30 08:10:00	8.69746e+06
2016-10-01 08:50:00	6.04982e+06
2016-10-02 07:55:00	6.22331e+06
2016-10-03 08:40:00	1.18396e+07
2016-10-04 05:00:00	1.44817e+07
2016-10-07 08:15:00	8.52174e+06
2016-10-08 04:35:00	821629
2016-10-11 05:05:00	2.43028e+06
2016-10-14 08:20:00	9.71279e+06
2016-10-15 04:40:00	5.72638e+06
2016-10-16 05:20:00	4.13117e+06
2016-10-16 08:10:00	1.72422e+07
2016-10-17 08:50:00	1.64691e+06
2016-10-18 05:10:00	598755
2016-10-18 07:55:00	8.37794e+06
2016-10-18 17:20:00	1.35985e+07
2016-10-20 05:00:00	9.17252e+06
2016-10-23 08:15:00	1.44146e+07
2016-10-24 04:35:00	7.8279e+06
2016-10-25 05:15:00	4.51722e+06
2016-10-25 08:00:00	6.82791e+06
2016-10-25 17:25:00	1.87095e+07
2016-10-26 08:45:00	8.41634e+06
2016-10-27 05:05:00	1.5529e+07
2016-10-27 07:50:00	2.46412e+06
2016-10-28 08:30:00	1.90057e+07
2016-10-29 17:05:00	4.35357e+07
2016-10-30 08:20:00	1.9982e+07
2016-10-31 04:40:00	1.19249e+07
2016-11-01 05:20:00	838693
2016-11-01 08:10:00	6.79086e+06
2016-11-02 04:25:00	913271
2016-11-03 05:10:00	5.16193e+06
2016-11-03 07:55:00	2.89522e+06
2016-11-04 08:40:00	4.82761e+06
2016-11-05 05:00:00	1.50358e+07
2016-11-11 04:20:00	1.88889e+06
2016-11-11 08:45:00	4.93026e+06
2016-11-14 04:50:00	1.01899e+07
2016-11-15 08:20:00	3.86156e+06
2016-11-17 08:10:00	4.162e+06
2016-11-18 04:25:00	2.13276e+06
2016-11-18 08:50:00	2.65842e+06
2016-11-19 05:10:00	9.34262e+06
2016-11-19 07:55:00	2.17187e+06
2016-11-21 05:00:00	3.25212e+06
2016-11-22 08:25:00	7.05142e+06
2016-11-23 04:45:00	1.10545e+07
2016-11-24 08:15:00	1.27898e+07
2016-11-25 04:35:00	6.04556e+06
2016-11-25 19:50:00	7.8409e+07
2016-11-26 05:15:00	3.61613e+07
2016-11-26 08:00:00	3.64574e+07
2016-11-26 17:25:00	1.1425e+07
2016-11-27 04:20:00	6.94921e+06
2016-11-27 08:45:00	1.16428e+07
2016-11-28 07:50:00	2.72223e+06
2016-11-29 08:30:00	2.36273e+06
2016-11-30 04:50:00	1.99932e+07
2016-11-30 07:35:00	1.00015e+08
2016-12-01 08:20:00	3.81395e+07
2016-12-02 04:40:00	3.921e+07
2016-12-02 19:55:00	1.72445e+07
2016-12-03 05:20:00	1.6556e+06
2016-12-03 08:10:00	2.3663e+07
2016-12-04 04:25:00	2.52824e+07
2016-12-04 19:45:00	1.13894e+07
2016-12-05 05:10:00	338359
2016-12-05 07:55:00	1.72301e+07
2016-12-06 08:40:00	1.40692e+07
2016-12-07 07:45:00	2.01213e+07
2016-12-07 17:10:00	1.32478e+07
2016-12-08 08:25:00	4.17917e+06
2016-12-09 04:45:00	4.78435e+07
2016-12-10 05:30:00	1.76964e+07
2016-12-10 08:15:00	1.44939e+07
2016-12-11 08:55:00	606778
2016-12-12 05:15:00	6.90027e+06
2016-12-12 08:00:00	1.22356e+07
2016-12-13 04:20:00	3.98628e+06
2016-12-13 08:45:00	1.15485e+07
2016-12-14 05:05:00	1.01743e+07
2016-12-14 07:50:00	1.3355e+06
2016-12-14 17:15:00	9.11689e+06
2016-12-17 08:20:00	4.30934e+06
2016-12-18 04:40:00	1.13036e+07
2016-12-19 08:10:00	1.11926e+07
2016-12-20 04:25:00	2.22057e+06
2016-12-21 05:10:00	1.48589e+06
2016-12-21 07:55:00	2.4826e+07
2016-12-21 17:20:00	1.89858e+07
2016-12-22 04:15:00	420329
2016-12-22 08:40:00	1.89638e+07
2016-12-23 05:00:00	3.513e+07
2016-12-23 07:45:00	1.01959e+07
2016-12-23 17:10:00	1.28738e+07
2016-12-23 20:15:00	6.33942e+06
2016-12-24 08:25:00	2.50696e+07
2016-12-25 04:45:00	4.32297e+07
2016-12-25 16:55:00	3.22319e+07
2016-12-26 08:15:00	2.56073e+07
2016-12-27 04:35:00	2.80004e+07
2016-12-27 08:55:00	3.98852e+06
2016-12-28 05:15:00	4.37184e+07
2016-12-28 08:00:00	3.10384e+07
2016-12-29 04:20:00	3.3132e+07
2016-12-29 08:45:00	3.44085e+07
2016-12-29 19:40:00	2.75843e+07
2016-12-30 05:05:00	5.02579e+07
2016-12-30 17:15:00	2.2884e+07
2016-12-30 20:20:00	1.04551e+07
2016-12-31 08:30:00	5.88645e+07
2017-01-01 04:50:00	5.10427e+07
2017-01-01 07:35:00	6.89494e+06
2017-01-01 17:05:00	1.82737e+07
2017-01-01 20:10:00	1.21561e+07
2017-01-02 08:20:00	4.64358e+07
2017-01-03 04:40:00	6.16102e+07
2017-01-03 19:55:00	2.70632e+07
2017-01-04 05:20:00	1.28106e+07
2017-01-04 08:10:00	3.16757e+07
2017-01-04 17:35:00	2.04877e+07
2017-01-05 04:25:00	2.74752e+07
2017-01-05 16:40:00	8.03514e+06
2017-01-05 19:45:00	3.09976e+07
2017-01-06 05:10:00	5.81547e+07
2017-01-06 07:55:00	2.23859e+07
2017-01-07 04:15:00	9.04395e+06
2017-01-07 08:40:00	6.18018e+07
2017-01-08 05:00:00	6.84369e+07
2017-01-08 07:45:00	1.75149e+07
2017-01-08 17:10:00	1.42094e+07
2017-01-08 20:15:00	3.49611e+07
2017-01-09 08:25:00	4.39474e+07
2017-01-10 04:45:00	4.68198e+07
2017-01-11 05:30:00	1.4504e+07
2017-01-11 08:15:00	3.34518e+07
2017-01-12 04:35:00	1.29046e+07
2017-01-12 19:50:00	2.14192e+07
2017-01-13 05:15:00	1.35437e+07
2017-01-13 08:00:00	1.8573e+07
2017-01-14 04:20:00	5.46234e+06
2017-01-14 08:45:00	1.84816e+07
2017-01-15 05:05:00	1.8724e+07
2017-01-15 07:50:00	1.89809e+07
2017-01-16 08:30:00	1.99278e+07
2017-01-17 04:50:00	3.06288e+07
2017-01-18 08:20:00	1.02263e+07
2017-01-19 04:40:00	2.96828e+07
2017-01-19 19:55:00	5.88049e+06
2017-01-20 05:20:00	130116
2017-01-20 08:10:00	1.60801e+07
2017-01-21 08:50:00	244297
2017-01-22 05:10:00	2.68983e+07
2017-01-22 07:55:00	1.79508e+07
2017-01-23 08:40:00	2.70199e+07
2017-01-24 05:00:00	1.82881e+07
2017-01-24 07:45:00	1.0491e+07
2017-01-24 17:10:00	2.43741e+07
2017-01-25 08:25:00	1.70474e+07
2017-01-26 04:45:00	2.91366e+07
2017-01-26 16:55:00	1.36429e+07
2017-01-27 08:15:00	1.54991e+07
2017-01-28 04:35:00	2.8808e+07
2017-01-28 19:50:00	1.36779e+07
2017-01-29 08:00:00	3.93354e+07
2017-01-30 04:20:00	3.49035e+07
2017-01-31 07:50:00	3.03167e+07
2017-02-01 08:35:00	3.3941e+06
2017-02-02 04:50:00	960483
2017-02-02 17:05:00	1.46624e+07
2017-02-03 08:20:00	2.64126e+07
2017-02-04 04:40:00	4.93607e+07
2017-02-05 05:20:00	1.66782e+07
2017-02-06 04:25:00	2.48662e+06
2017-02-06 08:50:00	3.6573e+06
2017-02-07 05:10:00	1.37958e+07
2017-02-07 07:55:00	9.70372e+06
2017-02-08 08:40:00	1.49082e+07
2017-02-10 08:25:00	1.43264e+07
2017-02-11 04:45:00	1.56379e+07
2017-02-12 08:15:00	1.88711e+07
2017-02-13 04:35:00	2.07956e+07
2017-02-14 08:00:00	1.24191e+07
2017-02-15 08:45:00	8.40933e+06
2017-02-16 05:05:00	9.20448e+06
2017-02-16 07:50:00	1.67106e+06
2017-02-18 04:50:00	8.0176e+06
2017-02-20 04:40:00	1.66753e+07
2017-02-21 08:10:00	1.205e+07
2017-02-22 04:25:00	1.53082e+07
2017-02-22 08:50:00	456202
2017-02-23 05:10:00	5.92352e+06
2017-02-23 07:55:00	1.22142e+07
2017-02-25 05:00:00	1.22205e+07
2017-02-25 07:45:00	271860
2017-03-01 04:35:00	1.5853e+07
2017-03-02 08:00:00	1.94694e+07
2017-03-04 05:05:00	1.0347e+07
2017-03-04 07:50:00	2.32871e+07
2017-03-05 08:35:00	3.83584e+06
2017-03-07 08:20:00	1.58986e+07
2017-03-09 08:10:00	1.36612e+07
2017-03-17 04:35:00	1.4104e+06
2017-03-19 04:20:00	1.90677e+07
2017-03-19 08:45:00	1.04609e+06
2017-03-20 05:05:00	8.35255e+06
2017-03-21 08:35:00	648949
2017-03-29 05:00:00	9.57024e+06
2017-04-01 08:15:00	1.40949e+07
2017-04-02 04:35:00	1.16835e+07
2017-04-03 05:15:00	471128
2017-04-06 08:35:00	1.77155e+07
2017-04-10 08:10:00	5.94599e+06
2017-04-12 07:55:00	8.90102e+06
2017-04-13 04:15:00	2.61625e+06
2017-04-13 08:40:00	3.79334e+06
2017-04-22 08:35:00	128808
2017-04-24 08:20:00	1.48477e+07
2017-04-25 04:40:00	4.42534e+07
2017-04-26 08:10:00	5.28891e+07
2017-04-26 17:35:00	9.58148e+06
2017-04-27 04:25:00	2.68065e+07
2017-04-27 08:50:00	5.37624e+06
2017-04-27 19:45:00	9.87777e+06
2017-04-28 07:55:00	2.45952e+07
2017-04-29 08:40:00	1.6098e+07
2017-04-30 07:45:00	1.22683e+07
2017-05-01 08:25:00	2.36134e+07
2017-05-02 04:45:00	1.87917e+07
2017-05-07 05:05:00	3.8651e+07
2017-05-07 07:50:00	1.41688e+06
2017-05-08 08:35:00	1.81626e+07
2017-05-09 04:50:00	1.94898e+07
2017-05-09 17:05:00	4.16583e+06
2017-05-10 08:20:00	2.94359e+06
2017-05-11 04:40:00	8.0912e+06
2017-05-12 08:10:00	2.90133e+06
2017-05-14 07:55:00	1.69266e+07
2017-05-16 05:00:00	1.84285e+07
2017-05-17 08:25:00	1.43977e+07
2017-05-19 08:15:00	1.16261e+07
2017-05-19 17:40:00	1.87662e+07
2017-05-21 08:00:00	4.77042e+07
2017-05-23 05:05:00	1.28116e+07
2017-05-23 07:50:00	601854
2017-05-24 08:35:00	3.10716e+07
2017-05-26 08:20:00	2.178e+07
2017-06-02 17:50:00	7.55923e+06
2017-06-04 08:15:00	3.39237e+06
2017-06-06 05:15:00	2.88404e+07
2017-06-09 08:35:00	3.54591e+06
2017-06-12 19:55:00	2.08171e+07
2017-06-13 08:10:00	1.46042e+07
2017-06-14 08:50:00	1.07209e+07
2017-06-15 05:10:00	1.85921e+07
2017-06-15 07:55:00	9.3516e+06
2017-06-17 17:10:00	4.31495e+07
2017-06-18 08:25:00	4.36543e+07
2017-06-19 04:45:00	1.61715e+06
2017-06-21 04:35:00	2.18205e+07
2017-06-21 08:55:00	4.69255e+06
2017-06-22 08:00:00	2.71964e+06
2017-06-24 07:50:00	1.53398e+07
2017-06-29 08:10:00	1.0495e+07
2017-06-30 04:25:00	1.19497e+06
2017-07-05 04:45:00	2.27119e+06
2017-07-06 08:15:00	3.5107e+06
2017-07-11 08:30:00	1.68873e+07
2017-07-13 08:20:00	1.16904e+07
2017-07-14 04:40:00	2.65824e+07
2017-07-15 05:20:00	4.31948e+06
2017-07-15 08:10:00	2.05992e+07
2017-07-16 08:50:00	3.49257e+06
2017-07-18 04:15:00	751536
2017-07-18 08:40:00	7.66474e+06
2017-07-21 04:45:00	7.70923e+06
2017-07-22 08:15:00	2.44583e+06
2017-07-23 04:35:00	2.32308e+07
2017-07-28 04:50:00	1.39336e+07
2017-07-29 08:20:00	9.13583e+06
2017-07-31 08:10:00	673694
2017-08-05 08:25:00	1.26021e+07
2017-08-07 08:15:00	5.64163e+06
2017-08-09 05:15:00	1.54365e+07
2017-08-09 08:00:00	5.04167e+06
2017-08-12 08:30:00	5.88864e+06
2017-08-14 08:20:00	3.09877e+06
2017-08-15 04:40:00	5.49444e+06
2017-08-20 05:00:00	1.84498e+06
2017-09-13 08:30:00	339176
2017-10-05 07:55:00	4.03521e+07
2017-10-06 08:40:00	2.23988e+07
2017-10-07 05:00:00	2.00296e+07
2017-10-07 07:45:00	1.35924e+07
2017-10-07 17:10:00	1.07438e+07
2017-10-08 08:25:00	1.48745e+06
2017-10-14 05:05:00	3.92762e+06
2017-10-14 07:50:00	6.34953e+06
2017-10-16 04:50:00	1.91863e+06
2017-10-17 08:20:00	1.1441e+07
2017-10-18 04:40:00	8.09137e+06
2017-10-20 04:25:00	1.08231e+07
2017-10-21 07:55:00	3.80304e+06
2017-10-23 05:00:00	4.0594e+06
2017-10-25 04:45:00	9.10759e+06
2017-10-26 08:15:00	8.02449e+06
2017-10-27 04:35:00	8.15153e+06
2017-10-28 08:00:00	1.5316e+07
2017-10-29 04:20:00	631044
2017-10-30 07:50:00	2.45109e+07
2017-10-30 17:15:00	1.29326e+07
2017-11-02 08:20:00	1.93468e+06
2017-11-03 04:40:00	1.38495e+07
2017-11-04 08:10:00	7.24399e+06
2017-11-04 17:35:00	5.00318e+07
2017-11-05 04:25:00	1.58175e+07
2017-11-05 08:50:00	1.38617e+06
2017-11-06 05:10:00	474982
2017-11-06 07:55:00	4.81858e+06
2017-11-07 04:15:00	973367
2017-11-08 05:00:00	2.17857e+07
2017-11-09 08:25:00	1.31183e+07
2017-11-10 04:45:00	1.13704e+06
2017-11-11 08:15:00	5.57025e+06
2017-11-12 04:35:00	8.28059e+06
2017-11-13 08:00:00	841584
2017-11-14 04:20:00	4.98916e+06
2017-11-14 08:45:00	3.27493e+06
2017-11-14 19:40:00	1.0973e+07
2017-11-15 05:05:00	1.66106e+07
[truncated: 517 more rows]

## Sheet: SO2
date	SO2 flux [tons/day]
2012-01-15	3390.31
2012-02-15	2135.02
2012-03-15	5140.57
2012-04-15	7181.82
2012-05-15	12828.1
2012-06-15	6968.38
2012-07-15	7871.31
2012-08-15	5816.93
2012-09-15	5747.8
2012-10-15	4916.25
2012-11-15	4708.58
2012-12-15	4162.85
2013-01-15	3873.14
2013-02-15	3556.54
2013-03-15	3821.64
2013-04-15	4275.84
2013-05-15	5395.56
2013-06-15	3819.39
2013-07-15	9001.41
2013-08-15	5051.01
2013-09-15	3313.52
2013-10-15	3145.2
2013-11-15	2673.2
2013-12-15	3770.12
2014-01-15	2266.22
2014-02-15	2814.09
2014-03-15	1865.77
2014-04-15	1352.69
2014-05-15	1305.2
2014-06-15	1351.03
2014-07-15	1411.69
2014-08-15	1153.15
2014-09-15	1277.9
2014-10-15	1550.07
2014-11-15	3849.91
2014-12-15	1721.16
2015-01-15	2979.57
2015-02-15	4987.44
2015-03-15	3907.33
2015-04-15	4275.84
2015-05-15	1605.56
2015-06-15	2625.01
2015-07-15	1393.67
2015-08-15	1576.42
2015-09-15	1248.3
2015-10-15	2839.4
2015-11-15	1682.85
2015-12-15	1566.3
2016-01-15	3980.52
2016-02-15	1310.9
2016-03-15	980.342
2016-04-15	1679.2
2016-05-15	1642.33
2016-06-15	1226.75
2016-07-15	896.074
2016-08-15	1612.51
2016-09-15	1412.76
2016-10-15	795.015
2016-11-15	676.644
2016-12-15	1400.41
2017-01-15	2058.97
2017-02-15	1281.58
2017-03-15	971.998
2017-04-15	1042.81
2017-05-15	1188.84
2017-06-15	994.81
2017-07-15	1250.25
2017-08-15	584.624
2017-09-15	843.153
2017-10-15	1367.58
2017-11-15	1143.04
2017-12-15	1192.08
2018-01-15	633.009
2018-02-15	746.112
2018-03-15	841.008
2018-04-15	858.842
2018-05-15	800.245
2018-06-15	794.274
2018-07-15	1003.7
2018-08-15	596.604
2018-09-15	1011.57
2018-10-15	513.428
2018-11-15	535.642
2018-12-15	644.265
2019-01-15	390.468
2019-02-15	1949.77
2019-03-15	1490.95
2019-04-15	836.315
2019-05-15	499.885
2019-06-15	1012.31
2019-07-15	993.691
2019-08-15	1184.82
2019-09-15	1058.77
2019-10-15	887.939
2019-11-15	949.471
2019-12-15	648.122
